# Supplementary material for: When Whole-Genome Alignments Just Won't Work: kSNP v2 Software for Alignment-Free SNP Discovery and Phylogenetics of Hundreds of Microbial Genomes
Source: PLoS One. 2013 Dec 9;8(12):e81760. doi: 10.1371/journal.pone.0081760 (PMC3857212; doi:10.1371/journal.pone.0081760)
Supplement: Table S2 — SNP annotations mapping to the nodes indicated in Figure 6. (XLSX) [file pone.0081760.s003.xlsx]

## Sheet: Table S2
Locus Number	Context	Non Synonymous	Annotation Type	Amino Acids	Codons	SNP Position on Protein	Re fGenom eID	Position In Ref Genome	Protein GI	EC number	locus tag	gene	note	product	protein_id
Node A
8	AAAAAAATC.ATCAGGAAA	0	OnProtein	S_S	TCC_TCT	346	EcoO104H4_2009EL-2071	3631161	407064277		O3O_07785		COG2199 FOG: GGDEF domain	membrane protein	AFS85324.1		CDS
130	AAAAATCAA.AAGTTAGAT	0	UnannotatedRegion
158	AAAAATGCG.TTTCCGGTA	0	OnProtein	N_N	AAC_AAT	72	EcoO104H4_2009EL-2071	2388635	407065501		O3O_13985			hypothetical protein	AFS86548.1		CDS
179	AAAACAAGC.ATTACTTGG	1	OnProtein	N_Y	AAT_TAT	52	EcoO104H4_2009EL-2071	3227526	407064655		O3O_09685			hypothetical protein	AFS85702.1		CDS
182	AAAACACAG.AAAACTTAA	0	UnannotatedRegion
190	AAAACACTG.CGCACTCCA	0	UnannotatedRegion
282	AAAACGCGC.GCGATATAT	1	OnProtein	R_S	AGC_CGC	944	EcoO104H4_2009EL-2071	2382869	407065511		O3O_14035			phage replication protein	AFS86558.1		CDS
329	AAAACTTTG.CCGCGAAGC	0	OnProtein	G_G	GGA_GGG	103	EcoO104H4_2009EL-2071	2388542	407065501		O3O_13985			hypothetical protein	AFS86548.1		CDS
335	AAAAGAAGA.CTGATTCAG	0	OnProtein	E_E	GAA_GAG	35	EcoO104H4_2009EL-2071	3215465	407064667		O3O_09745			putative ATP-binding protein	AFS85714.1		CDS
463	AAAATACGC.CTGGTGCGT	0	OnProtein	A_A	GCA_GCG	71	EcoO104H4_2009EL-2071	3189615	407064693		O3O_09890			hypothetical protein	AFS85740.1		CDS
464	AAAATACGG.CAGGTGGAC	0	OnProtein	G_G	GGA_GGG	414	EcoO104H4_2009EL-2071	2361611	407065537		O3O_14165		COG5283 Phage-related tail protein	tail protein (modular protein)	AFS86584.1		CDS
773	AAACCGCCG.GTCACCATG	1	OnProtein	A_S	GCG_TCG	83	EcoO104H4_2009EL-2071	1720721	407066151		O3O_17310		COG0188 Type IIA topoisomerase (DNA gyrase/topo II, topoisomerase IV), A subunit	DNA gyrase subunit A	AFS87198.1		CDS
809	AAACGAAGC.CAGGCCAGC	0	OnProtein	A_A	GCA_GCG	36	EcoO104H4_2009EL-2071	2372950	407065525		O3O_14105		COG0164 Ribonuclease HII	hypothetical protein	AFS86572.1		CDS
858	AAACGCTCC.GAAATAAAC	0	OnProtein	R_R	AGA_CGA	25	EcoO104H4_2009EL-2071	2542524	407065340		O3O_13175			NinE protein	AFS86387.1		CDS
954	AAACTGCAA.TACCTTCCA	1	OnProtein	K_N	AAA_AAT	17	EcoO104H4_2009EL-2071	2542502	407065340		O3O_13175			NinE protein	AFS86387.1		CDS
994	AAAGAAACC.GCAATACAT	1	OnProtein	L_Q	CAG_CTG	92	EcoO104H4_2009EL-2071	2149277	407065765		O3O_15325			putative EA22-like protein	AFS86812.1		CDS
995	AAAGAAACG.TACAGGGTG	0	OnProtein	L_L	CTA_TTA	230	EcoO104H4_2009EL-2071	2379916	407065516		O3O_14060		COG5518 Bacteriophage capsid portal protein	capsid portal protein	AFS86563.1		CDS
1076	AAAGCACTG.CCTGGGGAA	1	OnProtein	A_T	ACC_GCC	79	EcoO104H4_2009EL-2071	2525190	407065368		O3O_13320			Exonuclease	AFS86415.1		CDS
1118	AAAGCGAAG.ACTATCAGC	1	OnProtein	D_N	AAC_GAC	384	EcoO104H4_2009EL-2071	3840320	407064066		O3O_06720		COG3969 Predicted phosphoadenosine phosphosulfate sulfotransferase	phosphoadenosine phosphosulfate reductase family protein	AFS85113.1		CDS
1299	AAAGTTAAA.CTGCATAAA	0	UnannotatedRegion
1352	AAATACACC.AAAACAAAA	0	UnannotatedRegion
1400	AAATATCCT.CAATCCACC	1	OnProtein	K_Q	AAG_CAG	453	EcoO104H4_2009EL-2071	4644463	407063347		O3O_03070		COG0433 Predicted ATPase	ATPase	AFS84394.1		CDS
1598	AAATGTCAG.GAATATCTG	0	OnProtein	S_S	AGC_AGT	433	EcoO104H4_2009EL-2071	3199800	407064680		O3O_09825		COG0699 Predicted GTPases (dynamin-related)	hypothetical protein	AFS85727.1		CDS
1648	AAATTGACC.TGAATATAA	1	OnProtein	H_R	CAT_CGT	59	EcoO104H4_2009EL-2071	2579747	407065303		O3O_12990			hypothetical protein	AFS86350.1		CDS
1655	AAATTGCCG.CATTTTACC	1	OnProtein	A_V	GCC_GTC	216	EcoO104H4_2009EL-2071	1381160	407066472		O3O_18940		COG1028 Dehydrogenases with different specificities (related to short-chain alcohol dehydrogenases)	2,3-dihydroxy-2,3-dihydrophenylpropionate dehydrogenase	AFS87519.1		CDS
1660	AAATTGGTA.TAACGTTGA	1	OnProtein	N_S	AAT_AGT	140	EcoO104H4_2009EL-2071	2364253	407065535		O3O_14155		COG1045 Serine acetyltransferase	putative acetyltransferase	AFS86582.1		CDS
1680	AACAAAAAA.CCATCAACC	0	UnannotatedRegion
1759	AACACCAGC.AACTGCATG	1	OnProtein	*_E	GAA_TAA	286	EcoO104H4_2009EL-2071	3222441	407064660		O3O_09710		COG4245 Uncharacterized protein encoded in toxicity protection region of plasmid R478, contains von Willebrand factor (vWF) domain	TerY3	AFS85707.1		CDS
1814	AACAGCCTG.CCGTCAGGA	0	OnProtein	G_G	GGC_GGT	253	EcoO104H4_2009EL-2071	2390393	407065498		O3O_13970		COG0582 Integrase	integrase	AFS86545.1		CDS
2018	AACCAGTTC.GGTTTTCTG	0	OnProtein	P_P	CCA_CCG	260	EcoO104H4_2009EL-2071	3187892	407064696		O3O_09905			hypothetical protein	AFS85743.1		CDS
2076	AACCCTATA.AAACGTTCG	1	OnProtein	E_K	AAA_GAA	718	EcoO104H4_2009EL-2071	3283705	407064606		O3O_09430	pgaA	COG0457 FOG: TPR repeat	outer membrane protein PgaA	AFS85653.1		CDS
2170	AACCGTGCG.AGTGCTTCG	0	OnProtein	L_L	CTA_CTT	94	EcoO104H4_2009EL-2071	2388569	407065501		O3O_13985			hypothetical protein	AFS86548.1		CDS
2196	AACCTCTCC.GTTCGCTGT	1	OnProtein	C_R	CGT_TGT	397	EcoO104H4_2009EL-2071	4127188	407063809		O3O_05420		COG0402 Cytosine deaminase and related metal-dependent hydrolases	putative deaminase	AFS84856.1		CDS
2258	AACGAAATC.GTGATCGTT	0	UnannotatedRegion
2291	AACGAGGTG.AAATGATAT	0	UnannotatedRegion
2380	AACGCGCCA.GGCCAGCGC	1	OnProtein	R_T	ACG_AGG	113	EcoO104H4_2009EL-2071	2372720	407065525		O3O_14105		COG0164 Ribonuclease HII	hypothetical protein	AFS86572.1		CDS
2410	AACGCTGAT.CTGTCTCAC	0	OnProtein	I_I	ATC_ATT	54	EcoO104H4_2009EL-2071	358212	407067447		O3O_23895		COG0568 DNA-directed RNA polymerase, sigma subunit (sigma70/sigma32)	RNA polymerase factor sigma-32	AFS88494.1		CDS
2418	AACGCTGGA.GCTGACGGC	0	OnProtein	E_E	GAA_GAG	75	EcoO104H4_2009EL-2071	2375141	407065520		O3O_14080			terminase, endonuclease subunit	AFS86567.1		CDS
2620	AACTATTGA.CAGAACGGT	0	OnProtein	E_E	GAA_GAG	278	EcoO104H4_2009EL-2071	1861496	407066036		O3O_16735		COG3188 P pilus assembly protein, porin PapC	fimbrial outer membrane usher protein	AFS87083.1		CDS
2702	AACTGTAAC.CTCTCCCCA	0	UnannotatedRegion
2729	AACTTCACG.GGAGAATGG	0	OnProtein	R_R	CGA_CGC	242	EcoO104H4_2009EL-2071	3214176	407064669		O3O_09755			hypothetical protein	AFS85716.1		CDS
2734	AACTTCCAC.ACAGCACCT	0	OnProtein	V_V	GTG_GTT	341	EcoO104H4_2009EL-2071	2366139	407065533		O3O_14145		COG5301 Phage-related tail fibre protein	putative side tail fiber protein	AFS86580.1		CDS
2787	AAGAAAGGT.ATCTTTGAT	0	OnProtein	V_V	GTA_GTC	641	EcoO104H4_2009EL-2071	4814628	407063186		O3O_02220		COG3468 Type V secretory pathway, adhesin AidA	Serine protease pic precursor (ShMu)	AFS84233.1		CDS
2821	AAGAATGAA.CCGGATATT	0	UnannotatedRegion
2915	AAGATCGCC.CAGTCAATC	0	OnProtein	C_C	TGC_TGT	95	EcoO104H4_2009EL-2071	2375081	407065520		O3O_14080			terminase, endonuclease subunit	AFS86567.1		CDS
2936	AAGATGTAA.TATTCGACT	1	OnProtein	N_S	AAT_AGT	355	EcoO104H4_2009EL-2071	3254581	407064632		O3O_09570		COG2382 Enterochelin esterase and related enzymes	ferric enterochelin esterase	AFS85679.1		CDS
2983	AAGCAGAAG.CGAACGGTG	1	OnProtein	A_V	GCC_GTC	74	EcoO104H4_2009EL-2071	2579702	407065303		O3O_12990			hypothetical protein	AFS86350.1		CDS
2991	AAGCAGCCA.CTGACTGCC	1	OnProtein	R_S	AGA_AGC	203	EcoO104H4_2009EL-2071	3215194	407064668		O3O_09750		COG0561 Predicted hydrolases of the HAD superfamily	hypothetical protein	AFS85715.1		CDS
3105	AAGCGCCAC.GTGGCAGTG	0	OnProtein	T_T	ACC_ACT	139	EcoO104H4_2009EL-2071	2366745	407065533		O3O_14145		COG5301 Phage-related tail fibre protein	putative side tail fiber protein	AFS86580.1		CDS
3123	AAGCGGCCG.GCTCCAGCC	1	OnProtein	H_R	CAC_CGC	73	EcoO104H4_2009EL-2071	3265176	407064619		O3O_09505		COG3436 Transposase and inactivated derivatives	IS66 family element	AFS85666.1		CDS
3167	AAGCTGAAT.CTGTGCAGA	1	OnProtein	C_Y	TAC_TGC	30	EcoO104H4_2009EL-2071	3228125	407064654		O3O_09680		COG1943 Transposase and inactivated derivatives	transposase IS605 family, IS200 group	AFS85701.1		CDS
3249	AAGGCGCGA.CCCGACGCT	1	OnProtein	N_T	AAC_ACC	89	EcoO104H4_2009EL-2071	4949068	407063061		O3O_01590		COG3541 Predicted nucleotidyltransferase	hypothetical protein	AFS84108.1		CDS
3252	AAGGCGGCG.AGTTCACGC	0	OnProtein	L_L	CTC_CTG	564	EcoO104H4_2009EL-2071	2384007	407065511		O3O_14035			phage replication protein	AFS86558.1		CDS
3302	AAGGTTCAC.CCGCTGTGA	0	OnProtein	G_G	GGG_GGT	301	EcoO104H4_2009EL-2071	3213285	407064670		O3O_09760		COG0188 Type IIA topoisomerase (DNA gyrase/topo II, topoisomerase IV), A subunit	hypothetical protein	AFS85717.1		CDS
3312	AAGTAAGTG.CGTCAGTGA	1	OnProtein	D_G	GAC_GGC	45	EcoO104H4_2009EL-2071	2387318	407065506		O3O_14010			hypothetical protein	AFS86553.1		CDS
3329	AAGTATGCG.ACAGCCTGC	0	OnProtein	R_R	CGC_CGT	113	EcoO104H4_2009EL-2071	2525086	407065368		O3O_13320			Exonuclease	AFS86415.1		CDS
3346	AAGTCCTGG.GCGTGCGCG	1	OnProtein	C_R	CGC_TGC	27	EcoO104H4_2009EL-2071	2369437	407065529		O3O_14125		COG4540 Phage P2 baseplate assembly protein gpV	baseplate assembly protein	AFS86576.1		CDS
3398	AAGTTAAAC.GTAAAATAA	1	OnProtein	G_S	AGT_GGT	76	EcoO104H4_2009EL-2071	2364060	407065535		O3O_14155		COG1045 Serine acetyltransferase	putative acetyltransferase	AFS86582.1		CDS
3613	AATACGGGA.AAACTGGCG	0	OnProtein	F_F	TTC_TTT	205	EcoO104H4_2009EL-2071	2376709	407065518		O3O_14070			capsid scaffolding protein	AFS86565.1		CDS
3748	AATATGCGC.AAAGTATTA	0	OnProtein	F_F	TTC_TTT	35	EcoO104H4_2009EL-2071	1423689	407066433		O3O_18745		COG2199 FOG: GGDEF domain	inner membrane protein	AFS87480.1		CDS
3955	AATCATGCC.GCCGTTGAC	0	OnProtein	P_P	CCC_CCT	2	EcoO104H4_2009EL-2071	2368578	407065531		O3O_14135		COG3948 Phage-related baseplate assembly protein	baseplate assembly protein	AFS86578.1		CDS
3960	AATCATGGT.ATGCTTATG	1	OnProtein	D_N	AAT_GAT	378	EcoO104H4_2009EL-2071	2366030	407065533		O3O_14145		COG5301 Phage-related tail fibre protein	putative side tail fiber protein	AFS86580.1		CDS
3994	AATCCCAAT.GCGCAGGCC	0	OnProtein	A_A	GCC_GCT	17	EcoO104H4_2009EL-2071	2387913	407065504		O3O_14000			hypothetical protein	AFS86551.1		CDS
4183	AATCTCGGT.CTGACGGAA	0	OnProtein	V_V	GTA_GTG	50	EcoO104H4_2009EL-2071	3188522	407064696		O3O_09905			hypothetical protein	AFS85743.1		CDS
4301	AATGATGCA.TGGTACGCT	0	OnProtein	Q_Q	CAA_CAG	380	EcoO104H4_2009EL-2071	84950	407067686		O3O_25120		COG0582 Integrase	Int	AFS88733.1		CDS
4426	AATGGACGA.GCACTGGCT	0	OnProtein	E_E	GAA_GAG	212	EcoO104H4_2009EL-2071	2524789	407065368		O3O_13320			Exonuclease	AFS86415.1		CDS
4501	AATGGCTTC.ACCACCTGA	0	NotProteinCoding				EcoO104H4_2009EL-2071	3202343	misc_feature	note.location=3201209..3202571
4520	AATGGTCAT.TGCGTGACT	1	OnProtein	K_R	AAA_AGA	67	EcoO104H4_2009EL-2071	2387252	407065506		O3O_14010			hypothetical protein	AFS86553.1		CDS
4596	AATGTGTTA.CAGGAATCC	0	UnannotatedRegion
4613	AATGTTGGA.GTAGCCGGA	0	UnannotatedRegion
4635	AATTAAATG.TTAATTTCA	0	UnannotatedRegion
4684	AATTACCGG.GTTGCAGGA	1	OnProtein	A_E	GAG_GCG	306	EcoO104H4_2009EL-2071	1891920	407066006		O3O_16570		COG0841 Cation/multidrug efflux pump	multidrug efflux system subunit MdtC	AFS87053.1		CDS
4692	AATTACTGG.GGCGAAGTG	1	OnProtein	G_R	AGG_GGG	68	EcoO104H4_2009EL-2071	4466989	407063515		O3O_03940		COG3188 P pilus assembly protein, porin PapC	hypothetical protein	AFS84562.1		CDS
4827	AATTGGTGT.TTTGATGAG	0	OnProtein	V_V	GTA_GTG	97	EcoO104H4_2009EL-2071	2366871	407065533		O3O_14145		COG5301 Phage-related tail fibre protein	putative side tail fiber protein	AFS86580.1		CDS
5111	ACACACTTA.GCCATTAAA	0	OnProtein	Y_Y	TAC_TAT	125	EcoO104H4_2009EL-2071	2359661	407065540		O3O_14180		COG3498 Phage tail tube protein FII	putative tail tube protein	AFS86587.1		CDS
5180	ACACGTCGC.GGTCCGCGT	1	OnProtein	L_P	CCG_CTG	80	EcoO104H4_2009EL-2071	2381245	407065514		O3O_14050			hypothetical protein	AFS86561.1		CDS
5198	ACACTGTTC.CGATTGCCC	1	OnProtein	P_S	CCG_TCG	656	EcoO104H4_2009EL-2071	4907647	407063102		O3O_01795	uvrA	COG0178 Excinuclease ATPase subunit	excinuclease ABC subunit A	AFS84149.1		CDS
5234	ACAGAGCTG.CAGCACTGA	1	OnProtein	A_T	ACA_GCA	248	EcoO104H4_2009EL-2071	2376582	407065518		O3O_14070			capsid scaffolding protein	AFS86565.1		CDS
5249	ACAGATTGA.GCTGGCGAA	1	OnProtein	D_E	GAG_GAT	33	EcoO104H4_2009EL-2071	1774340	407066108		O3O_17095		COG4172 ABC-type uncharacterized transport system, duplicated ATPase component	microcin C ABC transporter ATP-binding protein YejF	AFS87155.1		CDS
5323	ACAGGAAAG.GATAAAACC	0	OnProtein	R_R	AGA_AGG	139	EcoO104H4_2009EL-2071	2535550	407065353		O3O_13240			hypothetical protein	AFS86400.1		CDS
5329	ACAGGAAGC.CTGCTGATG	0	OnProtein	A_A	GCA_GCT	167	EcoO104H4_2009EL-2071	2377978	407065517		O3O_14065		COG5484 Uncharacterized conserved protein	large subunit terminase	AFS86564.1		CDS
5352	ACAGGCCAG.CTAAAGGGC	0	OnProtein	R_R	AGA_AGG	45	EcoO104H4_2009EL-2071	2375231	407065520		O3O_14080			terminase, endonuclease subunit	AFS86567.1		CDS
5369	ACAGGCTGG.TGCGCTGGA	0	OnProtein	L_L	CTG_TTG	40	EcoO104H4_2009EL-2071	2369398	407065529		O3O_14125		COG4540 Phage P2 baseplate assembly protein gpV	baseplate assembly protein	AFS86576.1		CDS
5386	ACAGGGTGC.CGTGGTGGT	0	OnProtein	A_A	GCA_GCG	233	EcoO104H4_2009EL-2071	2379927	407065516		O3O_14060		COG5518 Bacteriophage capsid portal protein	capsid portal protein	AFS86563.1		CDS
5400	ACAGGTGCA.CATTCTTTC	0	OnProtein	L_L	CTG_TTG	206	EcoO104H4_2009EL-2071	3188056	407064696		O3O_09905			hypothetical protein	AFS85743.1		CDS
5401	ACAGGTGCC.AAAAATTAG	1	OnProtein	K_Q	AAA_CAA	18	EcoO104H4_2009EL-2071	2367110	407065533		O3O_14145		COG5301 Phage-related tail fibre protein	putative side tail fiber protein	AFS86580.1		CDS
5454	ACATATTAG.AACCAACCA	0	UnannotatedRegion
5628	ACCACAAAA.CTGACGTTC	0	OnProtein	S_S	AGC_AGT	268	EcoO104H4_2009EL-2071	2829682	407065084		O3O_11875		COG0673 Predicted dehydrogenases and related proteins	putative oxidoreductase	AFS86131.1		CDS
5633	ACCACACAT.TTATAAGGT	0	UnannotatedRegion
5637	ACCACAGGA.GTGGATGTG	0	OnProtein	E_E	GAA_GAG	94	EcoO104H4_2009EL-2071	2382500	407065512		O3O_14040		COG0443 Molecular chaperone	prophage stability/partitioning protein	AFS86559.1		CDS
5680	ACCACGTGC.CCCTGTAGC	0	OnProtein	G_G	GGG_GGT	232	EcoO104H4_2009EL-2071	2379924	407065516		O3O_14060		COG5518 Bacteriophage capsid portal protein	capsid portal protein	AFS86563.1		CDS
5702	ACCAGAGCG.AGATAATCG	1	OnProtein	F_S	TCC_TTC	9	EcoO104H4_2009EL-2071	3657307	407064247		O3O_07635			bacteriophage lysis protein	AFS85294.1		CDS
5754	ACCATCAAT.ACAACGGTG	0	OnProtein	V_V	GTC_GTT	94	EcoO104H4_2009EL-2071	3206797	407064677		O3O_09795		COG2310 Uncharacterized proteins involved in stress response, homologs of TerZ and putative cAMP-binding protein CABP1	tellurium resistance protein TerF	AFS85724.1		CDS
5773	ACCATGCCT.GAATATCCG	1	OnProtein	L_P	CCA_CTA	87	EcoO104H4_2009EL-2071	3375888	407064507		O3O_08935		COG3005 Nitrate/TMAO reductases, membrane-bound tetraheme cytochrome c subunit	trimethylamine N-oxide reductase cytochrome c-type subunit	AFS85554.1		CDS
5802	ACCCACCCC.CCTGACGGA	0	OnProtein	G_G	GGC_GGG	292	EcoO104H4_2009EL-2071	3213258	407064670		O3O_09760		COG0188 Type IIA topoisomerase (DNA gyrase/topo II, topoisomerase IV), A subunit	hypothetical protein	AFS85717.1		CDS
5859	ACCCGACAC.CATGTACGG	0	OnProtein	T_T	ACA_ACG	7	EcoO104H4_2009EL-2071	3189807	407064693		O3O_09890			hypothetical protein	AFS85740.1		CDS
5869	ACCCGCAGC.TAAAAACTG	0	UnannotatedRegion
5918	ACCCTGGTC.CGGGTTACC	0	OnProtein	R_R	CGC_CGT	23	EcoO104H4_2009EL-2071	3213519	407064669		O3O_09755			hypothetical protein	AFS85716.1		CDS
6012	ACCGATCAC.CTAACCCGG	0	NotProteinCoding				EcoO104H4_2009EL-2071	2527407	misc_feature	note.location=2526505..2528577
6081	ACCGCGCGC.AGATGCTCA	0	OnProtein	L_L	CTG_CTT	40	EcoO104H4_2009EL-2071	2918017	407064990		O3O_11405			hypothetical protein	AFS86037.1		CDS
6111	ACCGCTGGC.CGGAAAATC	0	OnProtein	R_R	CGC_CGT	279	EcoO104H4_2009EL-2071	4633614	407063356		O3O_03115		COG4227 Antirestriction protein	hypothetical protein	AFS84403.1		CDS
6144	ACCGGAGAA.CGCCCTCGT	1	OnProtein	A_T	ACG_GCG	40	EcoO104H4_2009EL-2071	2370490	407065527		O3O_14115			Phage tail completion protein R	AFS86574.1		CDS
6178	ACCGGCCCC.AGCCCAACG	0	OnProtein	L_L	CTA_CTT	95	EcoO104H4_2009EL-2071	3213735	407064669		O3O_09755			hypothetical protein	AFS85716.1		CDS
6186	ACCGGCTAT.CCTGACTTA	0	OnProtein	G_G	GGC_GGT	136	EcoO104H4_2009EL-2071	2149144	407065765		O3O_15325			putative EA22-like protein	AFS86812.1		CDS
6403	ACCTGCGCG.AGAAAAAGC	0	UnannotatedRegion
6426	ACCTGTTGG.GACGCTGAA	1	OnProtein	A_V	GCG_GTG	165	EcoO104H4_2009EL-2071	4911966	407063097	2.6.1.57	O3O_01770		COG1448 Aspartate/tyrosine/aromatic aminotransferase	aromatic amino acid aminotransferase	AFS84144.1		CDS
6716	ACGCAGCGC.AGCGGAAGA	0	OnProtein	L_L	CTG_CTT	100	EcoO104H4_2009EL-2071	2375066	407065520		O3O_14080			terminase, endonuclease subunit	AFS86567.1		CDS
6827	ACGCCTCCG.CGTTCACTC	1	OnProtein	A_G	GCC_GGC	57	EcoO104H4_2009EL-2071	2355173	407065544		O3O_14200		COG1327 Predicted transcriptional regulator, consists of a Zn-ribbon and ATP-cone domains	prophage late promoter activator protein	AFS86591.1		CDS
6857	ACGCGCCAG.GCCAGCGCC	1	OnProtein	R_S	AGC_AGG	113	EcoO104H4_2009EL-2071	2372719	407065525		O3O_14105		COG0164 Ribonuclease HII	hypothetical protein	AFS86572.1		CDS
6947	ACGCTGAAG.CGTATCAGA	1	OnProtein	A_T	ACG_GCG	224	EcoO104H4_2009EL-2071	2385029	407065511		O3O_14035			phage replication protein	AFS86558.1		CDS
7021	ACGGATACC.CCGACGCAG	1	OnProtein	A_T	ACC_GCC	110	EcoO104H4_2009EL-2071	2368256	407065531		O3O_14135		COG3948 Phage-related baseplate assembly protein	baseplate assembly protein	AFS86578.1		CDS
7042	ACGGCAACC.CACATAACT	1	OnProtein	A_V	GCG_GTG	100	EcoO104H4_2009EL-2071	2360152	407065539		O3O_14175			tail protein	AFS86586.1		CDS
7042	ACGGCAACC.CACATAACT	0	OnProtein	C_C	TGC_TGT	2	EcoO104H4_2009EL-2071	2360152	407065538		O3O_14170			phage tail protein	AFS86585.1		CDS
7189	ACGGTCGCA.CTGATGTTC	1	OnProtein	P_S	CCT_TCT	248	EcoO104H4_2009EL-2071	2390376	407065498		O3O_13970		COG0582 Integrase	integrase	AFS86545.1		CDS
7315	ACGTGATAT.CGCGGAGCC	1	OnProtein	H_Y	CAT_TAT	254	EcoO104H4_2009EL-2071	3187912	407064696		O3O_09905			hypothetical protein	AFS85743.1		CDS
7499	ACTCAGAAG.GGCATTATA	0	UnannotatedRegion
7504	ACTCAGTAA.CAGCTATAC	0	OnProtein	K_K	AAA_AAG	145	EcoO104H4_2009EL-2071	2582010	407065298		O3O_12965		COG3561 Phage anti-repressor protein	phage anti-repressor protein AntB	AFS86345.1		CDS
7598	ACTGAAAGA.CATGAACAG	0	OnProtein	E_E	GAA_GAG	162	EcoO104H4_2009EL-2071	2366676	407065533		O3O_14145		COG5301 Phage-related tail fibre protein	putative side tail fiber protein	AFS86580.1		CDS
7621	ACTGAATAC.CCAACCACA	0	OnProtein	T_T_T	ACA_ACC_ACT	24	EcoO104H4_2009EL-2071	2387180	407065507		O3O_14015		COG1846 Transcriptional regulators	hypothetical protein	AFS86554.1		CDS
7659	ACTGAGCGA.TATTTCGAC	0	OnProtein	E_E	GAA_GAG	105	EcoO104H4_2009EL-2071	2382467	407065512		O3O_14040		COG0443 Molecular chaperone	prophage stability/partitioning protein	AFS86559.1		CDS
7695	ACTGCACTG.CCCCCGATC	1	OnProtein	A_S	GCC_TCC	102	EcoO104H4_2009EL-2071	3762812	407064138		O3O_07090		COG0596 Predicted hydrolases or acyltransferases (alpha/beta hydrolase superfamily)	acyl-CoA esterase	AFS85185.1		CDS
7777	ACTGGAAGC.TTCCATAAA	0	OnProtein	A_A	GCC_GCT	46	EcoO104H4_2009EL-2071	2355205	407065544		O3O_14200		COG1327 Predicted transcriptional regulator, consists of a Zn-ribbon and ATP-cone domains	prophage late promoter activator protein	AFS86591.1		CDS
7924	ACTGTTAGA.ACCCAGCCC	0	OnProtein	D_D	GAC_GAT	343	EcoO104H4_2009EL-2071	2380257	407065516		O3O_14060		COG5518 Bacteriophage capsid portal protein	capsid portal protein	AFS86563.1		CDS
8082	AGAAAATCG.GCTTGCAGC	1	OnProtein	A_V	GCG_GTG	2440	EcoO104H4_2009EL-2071	2577985	407065305		O3O_13000		COG1080 Phosphoenolpyruvate-protein kinase (PTS system EI component in bacteria)	hypothetical protein	AFS86352.1		CDS
8183	AGAACTGAA.TCTGATTAC	0	OnProtein	N_N	AAC_AAT	155	EcoO104H4_2009EL-2071	2581980	407065298		O3O_12965		COG3561 Phage anti-repressor protein	phage anti-repressor protein AntB	AFS86345.1		CDS
8293	AGAATAGGG.AATTCCGCC	0	UnannotatedRegion
8306	AGAATGACC.GGGGAGCCG	1	OnProtein	L_Q	CAG_CTG	358	EcoO104H4_2009EL-2071	3233936	407064645		O3O_09635		COG3969 Predicted phosphoadenosine phosphosulfate sulfotransferase	hypothetical protein	AFS85692.1		CDS
8329	AGACAAATA.TTCCGCAAC	1	OnProtein	N_S	AAT_AGT	334	EcoO104H4_2009EL-2071	2366161	407065533		O3O_14145		COG5301 Phage-related tail fibre protein	putative side tail fiber protein	AFS86580.1		CDS
8362	AGACATAAA.ACGCCTTAA	0	UnannotatedRegion
8367	AGACATCCC.GTCGCCCTC	0	OnProtein	P_P	CCC_CCT	52	EcoO104H4_2009EL-2071	3216595	407064666		O3O_09740		COG2301 Citrate lyase beta subunit	hypothetical protein	AFS85713.1		CDS
8417	AGACGGACC.CATTTTCAG	0	OnProtein	P_P	CCA_CCG	119	EcoO104H4_2009EL-2071	2373090	407065524		O3O_14100			endolysin	AFS86571.1		CDS
8443	AGACTATAA.ACAAAGCCC	0	UnannotatedRegion
8445	AGACTCCCC.ATGAGCGGC	0	OnProtein	I_I	ATC_ATT	645	EcoO104H4_2009EL-2071	2383764	407065511		O3O_14035			phage replication protein	AFS86558.1		CDS
8461	AGAGAAAAA.CAGCGTAAC	0	OnProtein	K_K	AAA_AAG	43	EcoO104H4_2009EL-2071	2363963	407065535		O3O_14155		COG1045 Serine acetyltransferase	putative acetyltransferase	AFS86582.1		CDS
8607	AGAGGTATC.CACTATGAA	0	UnannotatedRegion
8784	AGATGTGCG.GTGCATACG	0	UnannotatedRegion
8799	AGATTACGC.AAGCGTACC	0	OnProtein	A_A	GCA_GCG	39	EcoO104H4_2009EL-2071	2389027	407065500		O3O_13980			DNA-binding protein	AFS86547.1		CDS
8923	AGCACCGAG.TTTCAGCCA	1	OnProtein	I_N	AAC_ATC	48	EcoO104H4_2009EL-2071	3188529	407064696		O3O_09905			hypothetical protein	AFS85743.1		CDS
8941	AGCACTGAG.CGTATACCG	1	OnProtein	A_T	ACG_GCG	37	EcoO104H4_2009EL-2071	3190460	407064691		O3O_09880			hypothetical protein	AFS85738.1		CDS
8978	AGCAGCCAA.AAGTTAAAC	0	OnProtein	K_K	AAA_AAG	72	EcoO104H4_2009EL-2071	2364050	407065535		O3O_14155		COG1045 Serine acetyltransferase	putative acetyltransferase	AFS86582.1		CDS
9000	AGCAGTCGC.CTTTGGTAA	1	OnProtein	E_G	GAG_GGG	7	EcoO104H4_2009EL-2071	2148470	407065767		O3O_15335			hypothetical protein	AFS86814.1		CDS
9029	AGCATGAGC.CCATCAACC	1	OnProtein	A_T	ACC_GCC	3	EcoO104H4_2009EL-2071	2387003	407065508		O3O_14020			hypothetical protein	AFS86555.1		CDS
9115	AGCCAGTGC.TTAAAGCCA	0	OnProtein	K_K	AAA_AAG	154	EcoO104H4_2009EL-2071	2382320	407065512		O3O_14040		COG0443 Molecular chaperone	prophage stability/partitioning protein	AFS86559.1		CDS
9121	AGCCATAAA.TAAGCAACC	0	UnannotatedRegion
9127	AGCCATCAG.CACCTCCCA	1	OnProtein	A_V	GCC_GTC	394	EcoO104H4_2009EL-2071	2359283	407065541		O3O_14185		COG3497 Phage tail sheath protein FI	tail sheath protein	AFS86588.1		CDS
9312	AGCGAACGT.ATGCGCCCG	0	OnProtein	V_V	GTC_GTT	125	EcoO104H4_2009EL-2071	2382407	407065512		O3O_14040		COG0443 Molecular chaperone	prophage stability/partitioning protein	AFS86559.1		CDS
9584	AGCTATCTG.CACAGCTGG	1	OnProtein	A_T	ACA_GCA	856	EcoO104H4_2009EL-2071	2383133	407065511		O3O_14035			phage replication protein	AFS86558.1		CDS
9587	AGCTCACGC.ATAACGGAC	0	UnannotatedRegion
9633	AGCTGGCAA.TGAAGGTAA	1	OnProtein	N_S	AAT_AGT	102	EcoO104H4_2009EL-2071	4675087	407063318		O3O_02925		COG3783 Soluble cytochrome b562	cytochrome b562	AFS84365.1		CDS
9637	AGCTGGGCC.CAGGGCCCC	0	OnProtein	P_P	CCG_CCT	367	EcoO104H4_2009EL-2071	2560392	407065318		O3O_13065			putative tail fiber protein	AFS86365.1		CDS
9644	AGCTGTACC.CCCGGGATG	1	OnProtein	P_T	ACC_CCC	11	EcoO104H4_2009EL-2071	3257206	407064629		O3O_09555			hypothetical protein	AFS85676.1		CDS
9702	AGGAAGAGG.ATCGTTACT	1	OnProtein	A_G	GCA_GGA	161	EcoO104H4_2009EL-2071	2364548	407065534		O3O_14150			putative tail fiber assembly protein	AFS86581.1		CDS
9775	AGGATATTT.TTGCACGTC	0	UnannotatedRegion
9849	AGGCATCAC.CCACAGGAG	0	OnProtein	T_T	ACA_ACG	91	EcoO104H4_2009EL-2071	2382509	407065512		O3O_14040		COG0443 Molecular chaperone	prophage stability/partitioning protein	AFS86559.1		CDS
9946	AGGCGTTAA.GGAAGAACT	1	OnProtein	K_R	AAG_AGG	791	EcoO104H4_2009EL-2071	3198727	407064680		O3O_09825		COG0699 Predicted GTPases (dynamin-related)	hypothetical protein	AFS85727.1		CDS
9951	AGGCGTTTC.CTGATGGCC	0	OnProtein	S_S	TCC_TCT	199	EcoO104H4_2009EL-2071	2382185	407065512		O3O_14040		COG0443 Molecular chaperone	prophage stability/partitioning protein	AFS86559.1		CDS
10008	AGGGAGGTC.CTATGTTCC	0	UnannotatedRegion
10022	AGGGATCCG.ACGCGGCTG	0	OnProtein	V_V	GTA_GTC	76	EcoO104H4_2009EL-2071	3214813	407064668		O3O_09750		COG0561 Predicted hydrolases of the HAD superfamily	hypothetical protein	AFS85715.1		CDS
10074	AGGGGAAGA.TCGACATCG	1	OnProtein	I_T	ACT_ATT	92	EcoO104H4_2009EL-2071	3205405	407064678		O3O_09800		COG2963 Transposase and inactivated derivatives	IS66 transposase	AFS85725.1		CDS
10138	AGGTAGCGG.ACTGGAGCA	1	OnProtein	A_V	GCA_GTA	188	EcoO104H4_2009EL-2071	2390197	407065498		O3O_13970		COG0582 Integrase	integrase	AFS86545.1		CDS
10223	AGGTTATTC.GGTGGTTTA	0	UnannotatedRegion
10239	AGGTTGTGA.GGACCACAT	1	OnProtein	H_R	CAT_CGT	110	EcoO104H4_2009EL-2071	2375037	407065520		O3O_14080			terminase, endonuclease subunit	AFS86567.1		CDS
10346	AGTATGCCA.CGGGTATGC	0	UnannotatedRegion
10372	AGTCACGAC.TCACCCGGA	1	OnProtein	H_R	CAT_CGT	168	EcoO104H4_2009EL-2071	2366659	407065533		O3O_14145		COG5301 Phage-related tail fibre protein	putative side tail fiber protein	AFS86580.1		CDS
10399	AGTCAGGGA.ATCCTGACC	0	OnProtein	D_D	GAC_GAT	28	EcoO104H4_2009EL-2071	2368854	407065530		O3O_14130		COG3628 Phage baseplate assembly protein W	phage baseplate assembly protein	AFS86577.1		CDS
10463	AGTGAAAAG.CAGGCTGAC	0	OnProtein	R_R	AGA_AGG	51	EcoO104H4_2009EL-2071	2388991	407065500		O3O_13980			DNA-binding protein	AFS86547.1		CDS
10531	AGTGATGTC.CTGACCCGG	0	OnProtein	S_S	TCA_TCT	709	EcoO104H4_2009EL-2071	3198972	407064680		O3O_09825		COG0699 Predicted GTPases (dynamin-related)	hypothetical protein	AFS85727.1		CDS
10655	AGTGTGAAC.TACTGTTTC	0	UnannotatedRegion
10696	AGTTCACGT.TCGCTACAA	1	OnProtein	C_Y	TAT_TGT	459	EcoO104H4_2009EL-2071	2378853	407065517		O3O_14065		COG5484 Uncharacterized conserved protein	large subunit terminase	AFS86564.1		CDS
10914	ATAAGAAAA.GTGAAAACA	0	UnannotatedRegion
10940	ATAAGGCAC.CTATCTCAC	0	UnannotatedRegion
11024	ATACACCTT.ACCGAAGCC	0	OnProtein	F_F	TTC_TTT	29	EcoO104H4_2009EL-2071	51002	407067729		O3O_25335			hypothetical protein	AFS88776.1		CDS
11055	ATACATTCA.CAGCTTAAC	1	OnProtein	S_T	ACC_AGC	292	EcoO104H4_2009EL-2071	2092478	407065824		O3O_15620	fliD	COG1345 Flagellar capping protein	flagellar capping protein	AFS86871.1		CDS
11095	ATACCTGCA.CCTAAATAA	0	UnannotatedRegion
11114	ATACGCCGC.AGGACGGAA	1	OnProtein	*_W	TAG_TGG	366	EcoO104H4_2009EL-2071	3233912	407064645		O3O_09635		COG3969 Predicted phosphoadenosine phosphosulfate sulfotransferase	hypothetical protein	AFS85692.1		CDS
11137	ATACGTGAA.TCTTCAATG	1	OnProtein	D_E	GAG_GAT	456	EcoO104H4_2009EL-2071	2378845	407065517		O3O_14065		COG5484 Uncharacterized conserved protein	large subunit terminase	AFS86564.1		CDS
11292	ATATAAGCG.ACGTTCACC	0	OnProtein	V_V	GTA_GTG	154	EcoO104H4_2009EL-2071	3875147	407064034		O3O_06560		COG1113 Gamma-aminobutyrate permease and related permeases	phenylalanine transporter	AFS85081.1		CDS
11295	ATATACCGC.CAGGACGCC	0	OnProtein	A_A	GCA_GCT	213	EcoO104H4_2009EL-2071	2366523	407065533		O3O_14145		COG5301 Phage-related tail fibre protein	putative side tail fiber protein	AFS86580.1		CDS
11305	ATATATAAC.AAAAAGAGC	0	OnProtein	T_T	ACA_ACT	181	EcoO104H4_2009EL-2071	2364377	407065535		O3O_14155		COG1045 Serine acetyltransferase	putative acetyltransferase	AFS86582.1		CDS
11414	ATATGGTGA.GGAATGCCG	1	OnProtein	D_E	GAG_GAT	89	EcoO104H4_2009EL-2071	2372245	407065526		O3O_14110			hypothetical protein	AFS86573.1		CDS
11565	ATCAATATG.TGCATGAGC	0	OnProtein	L_L	CTG_TTG	39	EcoO104H4_2009EL-2071	2386273	407065509		O3O_14025			hypothetical protein	AFS86556.1		CDS
11574	ATCAATGCT.CGCTTGCAC	1	OnProtein	A_S	GCG_TCG	44	EcoO104H4_2009EL-2071	3198497	407064681		O3O_09830			hypothetical protein	AFS85728.1		CDS
11599	ATCACCCCG.CGGGCTTAC	0	NotProteinCoding				EcoO104H4_2009EL-2071	4594192	misc_feature	note.location=4594101..4594235
11666	ATCAGCATC.AAACATTCC	1	OnProtein	F_L	TTA_TTC	743	EcoO104H4_2009EL-2071	1033810	407066787		O3O_20570		COG0493 NADPH-dependent glutamate synthase beta chain and related oxidoreductases	putative selenate reductase subunit YgfK	AFS87834.1		CDS
11737	ATCATCGAC.GTCAGACTC	0	UnannotatedRegion
11751	ATCATGATG.GCTTTTAAC	0	OnProtein	A_A	GCA_GCG	95	EcoO104H4_2009EL-2071	3216724	407064666		O3O_09740		COG2301 Citrate lyase beta subunit	hypothetical protein	AFS85713.1		CDS
11791	ATCCAACCA.CCGGAGTTA	1	OnProtein	D_G	GAT_GGT	234	EcoO104H4_2009EL-2071	2147789	407065767		O3O_15335			hypothetical protein	AFS86814.1		CDS
11822	ATCCAGATT.AACATCTCA	1	OnProtein	F_L	TTA_TTT	28	EcoO104H4_2009EL-2071	2918053	407064990		O3O_11405			hypothetical protein	AFS86037.1		CDS
11876	ATCCATTGC.TCACTCAAG	0	OnProtein	E_E	GAA_GAG	77	EcoO104H4_2009EL-2071	2389865	407065498		O3O_13970		COG0582 Integrase	integrase	AFS86545.1		CDS
11904	ATCCCGCAG.ATAAGGAAG	1	OnProtein	A_V	GCA_GTA	626	EcoO104H4_2009EL-2071	2370635	407065526		O3O_14110			hypothetical protein	AFS86573.1		CDS
11964	ATCCGCTTT.CTGACAGCG	1	OnProtein	R_S	AGG_AGT	59	EcoO104H4_2009EL-2071	2360546	407065537		O3O_14165		COG5283 Phage-related tail protein	tail protein (modular protein)	AFS86584.1		CDS
12002	ATCCGTCAG.GTGACACTG	0	OnProtein	S_S	AGC_AGT	129	EcoO104H4_2009EL-2071	2369129	407065529		O3O_14125		COG4540 Phage P2 baseplate assembly protein gpV	baseplate assembly protein	AFS86576.1		CDS
12159	ATCGCCAAC.TGTATAATC	0	OnProtein	L_L	CTG_TTG	39	EcoO104H4_2009EL-2071	3807750	407064098		O3O_06880		COG0768 Cell division protein FtsI/penicillin-binding protein 2	penicillin-binding protein 2	AFS85145.1		CDS
12231	ATCGCTGTA.TGGTATTGC	0	OnProtein	Q_Q	CAA_CAG	72	EcoO104H4_2009EL-2071	2382566	407065512		O3O_14040		COG0443 Molecular chaperone	prophage stability/partitioning protein	AFS86559.1		CDS
12233	ATCGCTGTT.GTGGCGCTA	0	OnProtein	T_T	ACC_ACT	186	EcoO104H4_2009EL-2071	2366604	407065533		O3O_14145		COG5301 Phage-related tail fibre protein	putative side tail fiber protein	AFS86580.1		CDS
12635	ATGACGAGT.TCGTAGGCC	0	OnProtein	E_E	GAA_GAG	168	EcoO104H4_2009EL-2071	2581941	407065298		O3O_12965		COG3561 Phage anti-repressor protein	phage anti-repressor protein AntB	AFS86345.1		CDS
12660	ATGAGCAGG.CCTCATCCA	1	OnProtein	A_V	GCC_GTC	21	EcoO104H4_2009EL-2071	51027	407067729		O3O_25335			hypothetical protein	AFS88776.1		CDS
12699	ATGATGCAG.CGCAGAACA	1	OnProtein	A_S	GCG_TCG	524	EcoO104H4_2009EL-2071	1916670	407065991	2.7.10.2	O3O_16495		COG3206 Uncharacterized protein involved in exopolysaccharide biosynthesis	tyrosine kinase	AFS87038.1		CDS
12991	ATGGCGCAG.CCACCGAAA	1	OnProtein	A_V	GCC_GTC	15	EcoO104H4_2009EL-2071	2387920	407065504		O3O_14000			hypothetical protein	AFS86551.1		CDS
13111	ATGTAGCTG.CAGGGCCCC	0	UnannotatedRegion
13226	ATTAAAATT.ATTTCATGA	0	OnProtein	I_I	ATC_ATT	353	EcoO104H4_2009EL-2071	331297	407067473		O3O_24035			hypothetical protein	AFS88520.1		CDS
13234	ATTAAAGAC.CACCTCGCG	0	OnProtein	T_T	ACA_ACG	145	EcoO104H4_2009EL-2071	3212817	407064670		O3O_09760		COG0188 Type IIA topoisomerase (DNA gyrase/topo II, topoisomerase IV), A subunit	hypothetical protein	AFS85717.1		CDS
13245	ATTAACAAT.ACACCGTCA	0	OnProtein	V_V	GTA_GTG	161	EcoO104H4_2009EL-2071	2148519	407065766		O3O_15330			hypothetical protein	AFS86813.1		CDS
13279	ATTAATAGG.TCTGATGAA	0	NotProteinCoding				EcoO104H4_2009EL-2071	2346520	misc_feature	note.location=2344711..2346609
13362	ATTACTGGC.TTTCGCGCA	0	OnProtein	A_A	GCA_GCG	27	EcoO104H4_2009EL-2071	2386929	407065508		O3O_14020			hypothetical protein	AFS86555.1		CDS
13469	ATTCACATC.AAACACGCC	0	OnProtein	S_S	TCA_TCG	52	EcoO104H4_2009EL-2071	2355187	407065544		O3O_14200		COG1327 Predicted transcriptional regulator, consists of a Zn-ribbon and ATP-cone domains	prophage late promoter activator protein	AFS86591.1		CDS
13579	ATTCCTTAA.TGTCATATC	0	UnannotatedRegion
13706	ATTGAGCGA.GCGGCGAAA	1	OnProtein	G_S	AGC_GGC	35	EcoO104H4_2009EL-2071	2359956	407065539		O3O_14175			tail protein	AFS86586.1		CDS
13770	ATTGCCGGA.TAACAAAAA	0	UnannotatedRegion
13795	ATTGCGTGA.GCCTTCCAG	0	UnannotatedRegion
13876	ATTGTGTGC.CTTTGGGTG	1	OnProtein	A_T	ACT_GCT	67	EcoO104H4_2009EL-2071	3260121	407064624		O3O_09530			hypothetical protein	AFS85671.1		CDS
13951	ATTTATTCA.AAGCTTGCA	0	UnannotatedRegion
13973	ATTTCATGA.GGAGCGTCA	1	OnProtein	H_R	CAT_CGT	59	EcoO104H4_2009EL-2071	2386834	407065508		O3O_14020			hypothetical protein	AFS86555.1		CDS
14007	ATTTCTCGC.TTATTATCC	0	UnannotatedRegion
14050	ATTTGGTTG.GAAATTGGA	0	OnProtein	C_C	TGC_TGT	84	EcoO104H4_2009EL-2071	2364086	407065535		O3O_14155		COG1045 Serine acetyltransferase	putative acetyltransferase	AFS86582.1		CDS
14087	ATTTTCCAG.TGTGTTACC	0	UnannotatedRegion
14107	ATTTTGCAG.GTCTCTAAA	0	OnProtein	T_T	ACA_ACT	720	EcoO104H4_2009EL-2071	3380212	407064504	2.7.13.3	O3O_08920		COG0642 Signal transduction histidine kinase	hybrid sensory histidine kinase TorS	AFS85551.1		CDS
14188	CAAAAATTT.CCTTGTCAG	0	UnannotatedRegion
14293	CAAACGCAT.CGCAAAAAA	0	OnProtein	I_I	ATC_ATT	11	EcoO104H4_2009EL-2071	2389667	407065498		O3O_13970		COG0582 Integrase	integrase	AFS86545.1		CDS
14407	CAAATCCAT.CCCGCCAGC	0	OnProtein	G_G	GGA_GGC	43	EcoO104H4_2009EL-2071	4571002	407063420		O3O_03455		COG2610 H+/gluconate symporter and related permeases	fructuronate transporter	AFS84467.1		CDS
14439	CAAATTTTC.GCCGTTATC	0	OnProtein	S_S	TCC_TCT	91	EcoO104H4_2009EL-2071	2370335	407065527		O3O_14115			Phage tail completion protein R	AFS86574.1		CDS
14457	CAACAATAC.CGATATGTC	0	OnProtein	R_R	CGA_CGG	171	EcoO104H4_2009EL-2071	2364517	407065534		O3O_14150			putative tail fiber assembly protein	AFS86581.1		CDS
14568	CAACGAATG.CAATTAATC	1	OnProtein	*_W	TGA_TGG	37	EcoO104H4_2009EL-2071	4724066	407063265		O3O_02660		COG3766 Predicted membrane protein	putative inner membrane protein	AFS84312.1		CDS
14607	CAACGGCGA.AGGGGAGCG	1	OnProtein	I_V	ATC_GTC	313	EcoO104H4_2009EL-2071	3214387	407064669		O3O_09755			hypothetical protein	AFS85716.1		CDS
14618	CAACGGTTG.CGGATGCGG	0	UnannotatedRegion
14834	CAATACCCG.TATGTCTTC	0	OnProtein	Y_Y	TAC_TAT	170	EcoO104H4_2009EL-2071	2364520	407065534		O3O_14150			putative tail fiber assembly protein	AFS86581.1		CDS
14954	CAATGCTGC.GGATGCGGC	0	UnannotatedRegion
14995	CAATTCACA.CCGAGGAAA	1	OnProtein	A_T	ACC_GCC	124	EcoO104H4_2009EL-2071	2582075	407065298		O3O_12965		COG3561 Phage anti-repressor protein	phage anti-repressor protein AntB	AFS86345.1		CDS
15033	CACAAAAGG.GGAAAGATG	0	OnProtein	G_G	GGA_GGG	153	EcoO104H4_2009EL-2071	2369057	407065529		O3O_14125		COG4540 Phage P2 baseplate assembly protein gpV	baseplate assembly protein	AFS86576.1		CDS
15052	CACAAGAAT.CGGTCAAAC	0	OnProtein	R_R	CGC_CGT	347	EcoO104H4_2009EL-2071	3214491	407064669		O3O_09755			hypothetical protein	AFS85716.1		CDS
15178	CACATGCCT.GACATCCCC	0	OnProtein	S_S	TCC_TCG	239	EcoO104H4_2009EL-2071	2358819	407065541		O3O_14185		COG3497 Phage tail sheath protein FI	tail sheath protein	AFS86588.1		CDS
15286	CACCAGCCC.TCATTCATC	0	OnProtein	D_D	GAC_GAT	533	EcoO104H4_2009EL-2071	252021	407067545		O3O_24395		COG2982 Uncharacterized protein involved in outer membrane biogenesis	outer membrane biogenesis protein	AFS88592.1		CDS
15350	CACCATGGT.ATGGCCACA	0	OnProtein	V_V	GTG_GTT	149	EcoO104H4_2009EL-2071	2366715	407065533		O3O_14145		COG5301 Phage-related tail fibre protein	putative side tail fiber protein	AFS86580.1		CDS
15527	CACCGGTAG.ATTCCTTAA	0	UnannotatedRegion
15711	CACGCCGGA.GTGAACTCA	0	OnProtein	T_T	ACC_ACT	95	EcoO104H4_2009EL-2071	2525140	407065368		O3O_13320			Exonuclease	AFS86415.1		CDS
15754	CACGCTGGG.GTCGCTTTC	0	OnProtein	G_G	GGC_GGT	8	EcoO104H4_2009EL-2071	2373034	407065525		O3O_14105		COG0164 Ribonuclease HII	hypothetical protein	AFS86572.1		CDS
15824	CACGTCATT.ACGCGGGTC	0	OnProtein	V_V	GTC_GTT	54	EcoO104H4_2009EL-2071	2358264	407065541		O3O_14185		COG3497 Phage tail sheath protein FI	tail sheath protein	AFS86588.1		CDS
15908	CACTGAGGC.GCGAGAACA	0	UnannotatedRegion
15919	CACTGCCAC.GCAGGATCC	1	OnProtein	L_Q	CAG_CTG	35	EcoO104H4_2009EL-2071	4011847	407063918		O3O_05975		COG3056 Uncharacterized lipoprotein	hypothetical protein	AFS84965.1		CDS
15941	CACTGTTGC.AATCGACAC	1	OnProtein	P_Q	CAA_CCA	37	EcoO104H4_2009EL-2071	3188562	407064696		O3O_09905			hypothetical protein	AFS85743.1		CDS
16012	CAGAAACAT.AAAATCGGG	1	OnProtein	H_Y	CAT_TAT	7	EcoO104H4_2009EL-2071	3870215	407064039		O3O_06585		COG2170 Uncharacterized conserved protein	gamma-glutamyl:cysteine ligase	AFS85086.1		CDS
16482	CAGCAGGCT.ACCATGAAA	0	UnannotatedRegion
16635	CAGCCCGCG.TTCAGGGGG	0	UnannotatedRegion
16886	CAGCGTAAC.GGAATTTCC	0	OnProtein	R_R	AGG_CGG	47	EcoO104H4_2009EL-2071	2363973	407065535		O3O_14155		COG1045 Serine acetyltransferase	putative acetyltransferase	AFS86582.1		CDS
16953	CAGCTCAGC.CTCTGAAGA	1	OnProtein	G_V	GGG_GTG	158	EcoO104H4_2009EL-2071	48865	407067734		O3O_25360			hypothetical protein	AFS88781.1		CDS
17001	CAGCTGGCC.AGCATATGG	0	OnProtein	L_L	CTC_CTT	108	EcoO104H4_2009EL-2071	3214909	407064668		O3O_09750		COG0561 Predicted hydrolases of the HAD superfamily	hypothetical protein	AFS85715.1		CDS
17042	CAGGAAAAC.CTGTTGATG	0	NotProteinCoding				EcoO104H4_2009EL-2071	2526741	misc_feature	note.location=2526505..2528577
17089	CAGGAGGTA.GAATGAGAC	0	OnProtein	Y_Y	TAC_TAT	135	EcoO104H4_2009EL-2071	2542449	407065341		O3O_13180			putative ninB protein	AFS86388.1		CDS
17290	CAGGGTGGC.GTTTTCATG	0	OnProtein	T_T	ACA_ACG	121	EcoO104H4_2009EL-2071	2369153	407065529		O3O_14125		COG4540 Phage P2 baseplate assembly protein gpV	baseplate assembly protein	AFS86576.1		CDS
17371	CAGGTTTTT.GGGTTCTGG	0	OnProtein	P_P	CCA_CCG	170	EcoO104H4_2009EL-2071	4305855	407063652		O3O_04625		COG0265 Trypsin-like serine proteases, typically periplasmic, contain C-terminal PDZ domain	serine endoprotease	AFS84699.1		CDS
17374	CAGTAAAAT.AGCCATCAG	0	UnannotatedRegion
17378	CAGTAAACG.CTGGTAAAG	1	OnProtein	S_T	ACG_TCG	378	EcoO104H4_2009EL-2071	2359234	407065541		O3O_14185		COG3497 Phage tail sheath protein FI	tail sheath protein	AFS86588.1		CDS
17427	CAGTAGTGC.ACCAACAGC	0	OnProtein	A_A	GCA_GCG	19	EcoO104H4_2009EL-2071	3633766	407064275		O3O_07775			putative phage tail fiber protein	AFS85322.1		CDS
17439	CAGTATGCT.AAAGATCGG	0	UnannotatedRegion
17492	CAGTGAATT.AATTTCATG	0	UnannotatedRegion
17504	CAGTGACGT.ATTTTCTGG	0	OnProtein	I_I	ATC_ATT	240	EcoO104H4_2009EL-2071	2376604	407065518		O3O_14070			capsid scaffolding protein	AFS86565.1		CDS
17588	CAGTTCGAC.CGATACGGA	0	OnProtein	R_R	CGC_CGT	136	EcoO104H4_2009EL-2071	3344633	407064549		O3O_09145			hypothetical protein	AFS85596.1		CDS
17701	CATAACGGG.AATGGTGAA	1	OnProtein	F_L	TTA_TTC	61	EcoO104H4_2009EL-2071	3230003	407064652		O3O_09670		COG1794 Aspartate racemase	aspartate racemase	AFS85699.1		CDS
17759	CATACGCTG.CTTAACCGC	1	OnProtein	A_T	ACA_GCA	202	EcoO104H4_2009EL-2071	2366558	407065533		O3O_14145		COG5301 Phage-related tail fibre protein	putative side tail fiber protein	AFS86580.1		CDS
17792	CATATAAAT.CTGAGAGTA	0	UnannotatedRegion
18010	CATCCAGAG.TGCATGTAG	0	OnProtein	Q_Q	CAA_CAG	146	EcoO104H4_2009EL-2071	2541756	407065342		O3O_13185			putative antirepressor protein Ant from prophage	AFS86389.1		CDS
18043	CATCCGCAC.GGGATCATC	0	OnProtein	T_T	ACC_ACT	15	EcoO104H4_2009EL-2071	2369471	407065529		O3O_14125		COG4540 Phage P2 baseplate assembly protein gpV	baseplate assembly protein	AFS86576.1		CDS
18055	CATCCTCCT.TGCTACATG	0	OnProtein	L_L	CTC_CTT	142	EcoO104H4_2009EL-2071	2541744	407065342		O3O_13185			putative antirepressor protein Ant from prophage	AFS86389.1		CDS
18062	CATCCTGCA.GTAATCCGG	0	OnProtein	L_L	CTG_TTG	300	EcoO104H4_2009EL-2071	2390532	407065498		O3O_13970		COG0582 Integrase	integrase	AFS86545.1		CDS
18073	CATCGACCG.TTTCTGGAA	0	OnProtein	R_R	CGC_CGT	116	EcoO104H4_2009EL-2071	2369809	407065528		O3O_14120			phage tail completion protein S	AFS86575.1		CDS
18143	CATCGGTCA.GCCACGGCG	1	OnProtein	L_V	CTG_GTG	185	EcoO104H4_2009EL-2071	2374813	407065520		O3O_14080			terminase, endonuclease subunit	AFS86567.1		CDS
18196	CATCTGAAA.GCTGGCGGC	1	OnProtein	M_T	ACG_ATG	236	EcoO104H4_2009EL-2071	2366455	407065533		O3O_14145		COG5301 Phage-related tail fibre protein	putative side tail fiber protein	AFS86580.1		CDS
18206	CATCTGCGC.CTGCTTTCG	0	OnProtein	S_S	AGC_AGT	104	EcoO104H4_2009EL-2071	2542356	407065341		O3O_13180			putative ninB protein	AFS86388.1		CDS
18242	CATGAAAGC.CTGGAAATG	0	NotProteinCoding				EcoO104H4_2009EL-2071	4594227	misc_feature	note.location=4594101..4594235
18327	CATGCGCTT.TAATCTGGC	0	UnannotatedRegion
18339	CATGCTCAG.CAGGAGCCA	0	OnProtein	S_S	AGC_AGT	49	EcoO104H4_2009EL-2071	3215507	407064667		O3O_09745			putative ATP-binding protein	AFS85714.1		CDS
18403	CATGGTCAG.TCGCCATCG	0	OnProtein	E_E	GAA_GAG	215	EcoO104H4_2009EL-2071	2385054	407065511		O3O_14035			phage replication protein	AFS86558.1		CDS
18535	CATTCAGTC.GTCAACCAG	0	OnProtein	R_R	AGA_CGA	265	EcoO104H4_2009EL-2071	3187879	407064696		O3O_09905			hypothetical protein	AFS85743.1		CDS
18582	CATTCTTGA.GATGTGCGC	0	OnProtein	E_E	GAA_GAG	77	EcoO104H4_2009EL-2071	2136789	407065779		O3O_15395		COG3142 Uncharacterized protein involved in copper resistance	copper homeostasis protein CutC	AFS86826.1		CDS
18670	CATTTATTA.ATACATTAG	0	UnannotatedRegion
18763	CCAAGAACA.GAACAGGAA	0	OnProtein	Q_Q	CAA_CAG	131	EcoO104H4_2009EL-2071	2535526	407065353		O3O_13240			hypothetical protein	AFS86400.1		CDS
18862	CCACCGACA.CCATGAAGC	0	OnProtein	G_G	GGA_GGG	14	EcoO104H4_2009EL-2071	2370566	407065527		O3O_14115			Phage tail completion protein R	AFS86574.1		CDS
18868	CCACCTCTC.TTCCTGCGC	0	OnProtein	S_S	TCC_TCT	118	EcoO104H4_2009EL-2071	2385345	407065511		O3O_14035			phage replication protein	AFS86558.1		CDS
18909	CCACGGCGT.GCAATCATA	0	OnProtein	A_A	GCA_GCT	169	EcoO104H4_2009EL-2071	2473030	407065419		O3O_13575	tppB	COG3104 Dipeptide/tripeptide permease	putative tripeptide transporter permease	AFS86466.1		CDS
18921	CCACGTCCA.CGCATGGTC	1	OnProtein	L_M	ATG_CTG	241	EcoO104H4_2009EL-2071	704374	407067098	5.3.1.12	O3O_22150		COG1904 Glucuronate isomerase	glucuronate isomerase	AFS88145.1		CDS
18985	CCAGAATGC.GCGAGTGTC	0	OnProtein	A_A	GCA_GCC	191	EcoO104H4_2009EL-2071	3799878	407064107		O3O_06925		COG0790 FOG: TPR repeat, SEL1 subfamily	hypothetical protein	AFS85154.1		CDS
19039	CCAGCAAAA.CTGGCGTCG	0	UnannotatedRegion
19121	CCAGCGCAG.CCGTCGCGG	0	OnProtein	G_G	GGC_GGT	425	EcoO104H4_2009EL-2071	2384424	407065511		O3O_14035			phage replication protein	AFS86558.1		CDS
19143	CCAGCGTTG.AAGATTACA	0	UnannotatedRegion
19148	CCAGCTCAG.AGTGCAACC	0	OnProtein	S_S	AGC_AGT	227	EcoO104H4_2009EL-2071	2366481	407065533		O3O_14145		COG5301 Phage-related tail fibre protein	putative side tail fiber protein	AFS86580.1		CDS
19178	CCAGGACCA.CTGGCACGA	1	OnProtein	A_T	ACT_GCT	169	EcoO104H4_2009EL-2071	2535638	407065353		O3O_13240			hypothetical protein	AFS86400.1		CDS
19231	CCAGGGAGG.TATCCGTAC	1	OnProtein	D_G	GAT_GGT	51	EcoO104H4_2009EL-2071	3188802	407064695		O3O_09900			hypothetical protein	AFS85742.1		CDS
19245	CCAGGGTGA.GTTTCGCTC	1	OnProtein	D_E	GAA_GAT	27	EcoO104H4_2009EL-2071	3213531	407064669		O3O_09755			hypothetical protein	AFS85716.1		CDS
19311	CCAGTGAAC.CAGCCAGCC	0	NotProteinCoding				EcoO104H4_2009EL-2071	3201724	misc_feature	note.location=3201209..3202571
19317	CCAGTGCAC.GTGCCGTCA	0	OnProtein	T_T	ACC_ACT	441	EcoO104H4_2009EL-2071	2384376	407065511		O3O_14035			phage replication protein	AFS86558.1		CDS
19386	CCATATTTT.GCCATTAAA	0	UnannotatedRegion
19456	CCATGTAAA.CTTCCAGCA	1	OnProtein	D_G	GAT_GGT	199	EcoO104H4_2009EL-2071	3572949	407064332		O3O_08060		COG1882 Pyruvate-formate lyase	putative pyruvate formate lyase	AFS85379.1		CDS
19479	CCATTCTTC.GTTTTCCTC	0	UnannotatedRegion
19480	CCATTGAGA.ATTTCCCGG	1	OnProtein	F_Y	TAT_TTT	245	EcoO104H4_2009EL-2071	1086561	407066739		O3O_20310	tas	COG0667 Predicted oxidoreductases (related to aryl-alcohol dehydrogenases)	putative aldo-keto reductase	AFS87786.1		CDS
19485	CCATTGTGT.GGCGCTGGC	0	OnProtein	P_P	CCA_CCT	54	EcoO104H4_2009EL-2071	3215522	407064667		O3O_09745			putative ATP-binding protein	AFS85714.1		CDS
19529	CCCAATGGA.CGCTTCTTC	0	UnannotatedRegion
19569	CCCATATGC.CTCAGGAAA	0	OnProtein	A_A	GCC_GCT	440	EcoO104H4_2009EL-2071	3274687	407064613		O3O_09465			hypothetical protein	AFS85660.1		CDS
19570	CCCATCAAA.CAAAAGCCC	0	UnannotatedRegion
19579	CCCATTACG.GGTTAAACC	1	OnProtein	H_R	CAC_CGC	189	EcoO104H4_2009EL-2071	2376758	407065518		O3O_14070			capsid scaffolding protein	AFS86565.1		CDS
19631	CCCCATCGG.CGGGGAGCA	0	OnProtein	R_R	CGA_CGC	396	EcoO104H4_2009EL-2071	2378665	407065517		O3O_14065		COG5484 Uncharacterized conserved protein	large subunit terminase	AFS86564.1		CDS
19701	CCCGAAAGG.GAAGATCAG	0	OnProtein	G_G	GGC_GGT	320	EcoO104H4_2009EL-2071	981591	407066834	4.1.2.13	O3O_20805		COG0191 Fructose/tagatose bisphosphate aldolase	fructose-bisphosphate aldolase	AFS87881.1		CDS
19724	CCCGACTGG.CCACGTTCC	1	OnProtein	P_S	CCC_TCC	149	EcoO104H4_2009EL-2071	2288919	407065608		O3O_14540		MFS superfamily protein; COG0477 Permeases of the major facilitator superfamily	transporter	AFS86655.1		CDS
19828	CCCGGCATC.CCCGGGTTA	1	OnProtein	A_E	GAG_GCG	214	EcoO104H4_2009EL-2071	2535774	407065353		O3O_13240			hypothetical protein	AFS86400.1		CDS
19831	CCCGGCCTG.GTCAGTACC	0	OnProtein	T_T	ACA_ACG	137	EcoO104H4_2009EL-2071	2374955	407065520		O3O_14080			terminase, endonuclease subunit	AFS86567.1		CDS
19871	CCCGTCGGC.CAATCCCCG	0	OnProtein	A_A	GCA_GCG	27	EcoO104H4_2009EL-2071	1276703	407066559		O3O_19390			carbon starvation induced protein	AFS87606.1		CDS
19878	CCCGTGCGT.GTGATTGCC	0	OnProtein	T_T	ACA_ACC	86	EcoO104H4_2009EL-2071	3214843	407064668		O3O_09750		COG0561 Predicted hydrolases of the HAD superfamily	hypothetical protein	AFS85715.1		CDS
19882	CCCGTGTGC.ATATCAAGA	1	OnProtein	I_M	ATG_ATT	229	EcoO104H4_2009EL-2071	3217126	407064666		O3O_09740		COG2301 Citrate lyase beta subunit	hypothetical protein	AFS85713.1		CDS
19923	CCCTGAACG.TGTCGCAGA	0	UnannotatedRegion
19928	CCCTGACTG.TGCGCGTGA	1	OnProtein	N_S	AAC_AGC	117	EcoO104H4_2009EL-2071	2370258	407065527		O3O_14115			Phage tail completion protein R	AFS86574.1		CDS
19988	CCCTTCGTG.TATCGGGCG	1	OnProtein	I_V	ATA_GTA	27	EcoO104H4_2009EL-2071	5041686	407062996		O3O_01260		COG1299 Phosphotransferase system, fructose-specific IIC component	putative PTS system fructose-like transporter subunit EIIC	AFS84043.1		CDS
20041	CCGACCAGC.GCAAAATCC	1	OnProtein	L_Q	CAG_CTG	368	EcoO104H4_2009EL-2071	1649156	407066213		O3O_17630		COG1288 Predicted membrane protein	hypothetical protein	AFS87260.1		CDS
20064	CCGATACTG.ACGCGTCCG	0	OnProtein	V_V	GTA_GTG	222	EcoO104H4_2009EL-2071	334777	407067471		O3O_24015		COG0845 Membrane-fusion protein	HlyD family secretion protein	AFS88518.1		CDS
20157	CCGCCAGGA.GGTACGACC	0	OnProtein	P_P	CCA_CCG	133	EcoO104H4_2009EL-2071	3212781	407064670		O3O_09760		COG0188 Type IIA topoisomerase (DNA gyrase/topo II, topoisomerase IV), A subunit	hypothetical protein	AFS85717.1		CDS
20210	CCGCCTTTC.GAATACTCA	1	OnProtein	L_P	CCG_CTG	149	EcoO104H4_2009EL-2071	1647999	407066215		O3O_17640		COG0622 Predicted phosphoesterase	phosphodiesterase	AFS87262.1		CDS
20226	CCGCGATCA.ATCTTATCG	0	UnannotatedRegion
20264	CCGCTACTG.GGAAAGTGC	0	UnannotatedRegion
20333	CCGGAGCCA.CAGCACGGA	0	OnProtein	L_L	CTG_TTG	617	EcoO104H4_2009EL-2071	3172535	407064713		O3O_09990		COG2943 Membrane glycosyltransferase	glucosyltransferase MdoH	AFS85760.1		CDS
20444	CCGGTCCCA.CTCACCAGA	0	OnProtein	R_R	AGA_AGG	182	EcoO104H4_2009EL-2071	3188126	407064696		O3O_09905			hypothetical protein	AFS85743.1		CDS
20464	CCGGTTGAG.AAAAAGAAG	1	OnProtein	K_Q	AAA_CAA	32	EcoO104H4_2009EL-2071	3215454	407064667		O3O_09745			putative ATP-binding protein	AFS85714.1		CDS
20504	CCGTCAGGT.TGGCGTGAA	0	OnProtein	V_V	GTA_GTG	560	EcoO104H4_2009EL-2071	2384019	407065511		O3O_14035			phage replication protein	AFS86558.1		CDS
20574	CCGTTCTGG.ACTCCACCG	1	OnProtein	C_Y	TAC_TGC	131	EcoO104H4_2009EL-2071	2382390	407065512		O3O_14040		COG0443 Molecular chaperone	prophage stability/partitioning protein	AFS86559.1		CDS
20589	CCGTTTCAC.GTATTCGAA	1	OnProtein	C_G	GGT_TGT	145	EcoO104H4_2009EL-2071	3215018	407064668		O3O_09750		COG0561 Predicted hydrolases of the HAD superfamily	hypothetical protein	AFS85715.1		CDS
20834	CCTGCTGGA.GAATGGCAC	0	OnProtein	D_D	GAC_GAT	225	EcoO104H4_2009EL-2071	2375789	407065519		O3O_14075			major capsid protein	AFS86566.1		CDS
20854	CCTGGACAT.CCCAGCACA	0	OnProtein	G_G	GGA_GGG	237	EcoO104H4_2009EL-2071	2358813	407065541		O3O_14185		COG3497 Phage tail sheath protein FI	tail sheath protein	AFS86588.1		CDS
20940	CCTGTTTGA.ATCGCTGAA	0	OnProtein	D_D	GAC_GAT	35	EcoO104H4_2009EL-2071	3213555	407064669		O3O_09755			hypothetical protein	AFS85716.1		CDS
20941	CCTGTTTGA.TTCACCTCC	0	OnProtein	E_E	GAA_GAG	93	EcoO104H4_2009EL-2071	2525146	407065368		O3O_13320			Exonuclease	AFS86415.1		CDS
21010	CCTTTATCT.CTCATAAAG	0	UnannotatedRegion
21022	CCTTTGAGG.CATCCGCGA	1	OnProtein	A_D	GAC_GCC	17	EcoO104H4_2009EL-2071	2370107	407065528		O3O_14120			phage tail completion protein S	AFS86575.1		CDS
21115	CGAACAGCC.GGCGTCGCC	1	OnProtein	L_Q	CAG_CTG	48	EcoO104H4_2009EL-2071	2581619	407065299		O3O_12970		COG1734 DnaK suppressor protein	putative C4-type zinc finger protein	AFS86346.1		CDS
21224	CGAATATAA.GGTGGGTTA	1	OnProtein	M_T	ACG_ATG	1	EcoO104H4_2009EL-2071	4593934	407063396		O3O_03335		COG2085 Predicted dinucleotide-binding enzymes	KpLE2 phage-like element	AFS84443.1		CDS
21434	CGAGAACGA.ATGGCCCAG	0	UnannotatedRegion
21666	CGATGAACG.CTGGCTGTC	0	OnProtein	R_R	CGA_CGG	170	EcoO104H4_2009EL-2071	2390144	407065498		O3O_13970		COG0582 Integrase	integrase	AFS86545.1		CDS
21731	CGATTACGG.GAACAGAGC	0	OnProtein	G_G	GGC_GGT	631	EcoO104H4_2009EL-2071	2383806	407065511		O3O_14035			phage replication protein	AFS86558.1		CDS
21787	CGCAACACC.GATGGCCAC	0	OnProtein	P_P	CCG_CCT	39	EcoO104H4_2009EL-2071	2388734	407065501		O3O_13985			hypothetical protein	AFS86548.1		CDS
21790	CGCAACAGG.GCAGCCTCC	0	OnProtein	G_G	GGC_GGT	269	EcoO104H4_2009EL-2071	2376517	407065518		O3O_14070			capsid scaffolding protein	AFS86565.1		CDS
21794	CGCAACCAG.TGTCGCACA	1	OnProtein	N_S	AAC_AGC	109	EcoO104H4_2009EL-2071	376602	407067428		O3O_23800		COG0454 Histone acetyltransferase HPA2 and related acetyltransferases	putative acetyltransferase YhhY	AFS88475.1		CDS
21831	CGCAATGGA.GCGGTACTC	0	OnProtein	D_D	GAC_GAT	587	EcoO104H4_2009EL-2071	2383938	407065511		O3O_14035			phage replication protein	AFS86558.1		CDS
21877	CGCACTGAG.CGGCGAGAA	0	UnannotatedRegion
21903	CGCAGAGAG.CTTGCAAAA	0	OnProtein	R_R	AGA_AGG	72	EcoO104H4_2009EL-2071	3215576	407064667		O3O_09745			putative ATP-binding protein	AFS85714.1		CDS
22008	CGCATTCCA.AGTGGCGTA	1	OnProtein	H_Q	CAG_CAT	394	EcoO104H4_2009EL-2071	4075296	407063856		O3O_05655		COG3468 Type V secretory pathway, adhesin AidA	flagellin structural protein	AFS84903.1		CDS
22318	CGCCGAACG.GAGCTGGTC	0	OnProtein	R_R	CGC_CGT	522	EcoO104H4_2009EL-2071	2379043	407065517		O3O_14065		COG5484 Uncharacterized conserved protein	large subunit terminase	AFS86564.1		CDS
22516	CGCGACAGA.ACACGCCGC	0	UnannotatedRegion
22623	CGCGCTACT.AGGGAGGTA	0	OnProtein	L_L	CTA_CTG	193	EcoO104H4_2009EL-2071	2541897	407065342		O3O_13185			putative antirepressor protein Ant from prophage	AFS86389.1		CDS
22666	CGCGGCGGA.ACGGCTTCA	0	OnProtein	V_V	GTC_GTT	43	EcoO104H4_2009EL-2071	2368455	407065531		O3O_14135		COG3948 Phage-related baseplate assembly protein	baseplate assembly protein	AFS86578.1		CDS
22962	CGGAATAAT.CCACACCCA	0	OnProtein	G_G	GGA_GGG	317	EcoO104H4_2009EL-2071	3255099	407064631		O3O_09565		COG1819 Glycosyl transferases, related to UDP-glucuronosyltransferase	putative glucosyl-transferase	AFS85678.1		CDS
23105	CGGATTGGC.GCGATGTAG	0	OnProtein	A_A	GCC_GCT	8	EcoO104H4_2009EL-2071	2387228	407065507		O3O_14015		COG1846 Transcriptional regulators	hypothetical protein	AFS86554.1		CDS
23140	CGGCAATTC.TGGCCCTGC	0	OnProtein	Q_Q	CAA_CAG	98	EcoO104H4_2009EL-2071	1634678	407066230		O3O_17715		COG0285 Folylpolyglutamate synthase	bifunctional folylpolyglutamate synthase/ dihydrofolate synthase	AFS87277.1		CDS
23317	CGGCGGCAA.TTCACCTCA	0	OnProtein	N_N	AAC_AAT	166	EcoO104H4_2009EL-2071	2369018	407065529		O3O_14125		COG4540 Phage P2 baseplate assembly protein gpV	baseplate assembly protein	AFS86576.1		CDS
23476	CGGGATCGG.GGGCCGCAG	0	OnProtein	G_G	GGA_GGC	166	EcoO104H4_2009EL-2071	3734194	407064160		O3O_07200		COG2049 Allophanate hydrolase subunit 1	carboxylase	AFS85207.1		CDS
23618	CGGTAACTG.GAAAGGTCA	0	OnProtein	S_S	TCA_TCC	7	EcoO104H4_2009EL-2071	2368563	407065531		O3O_14135		COG3948 Phage-related baseplate assembly protein	baseplate assembly protein	AFS86578.1		CDS
23637	CGGTACGAT.CAGGTAACC	0	OnProtein	I_I	ATA_ATT	19	EcoO104H4_2009EL-2071	3213507	407064669		O3O_09755			hypothetical protein	AFS85716.1		CDS
23651	CGGTATGGC.GAAACCGCC	0	OnProtein	A_A	GCC_GCT	89	EcoO104H4_2009EL-2071	3213717	407064669		O3O_09755			hypothetical protein	AFS85716.1		CDS
23703	CGGTGAAAT.GCTGAATGA	1	OnProtein	L_S	TCG_TTG	163	EcoO104H4_2009EL-2071	817334	407066993		O3O_21625		COG0795 Predicted permeases	hypothetical protein	AFS88040.1		CDS
23734	CGGTGCAAC.GGCGTCGAC	0	OnProtein	T_T	ACA_ACG	106	EcoO104H4_2009EL-2071	3212700	407064670		O3O_09760		COG0188 Type IIA topoisomerase (DNA gyrase/topo II, topoisomerase IV), A subunit	hypothetical protein	AFS85717.1		CDS
23752	CGGTGGCGT.AAAGGTGGC	0	OnProtein	V_V	GTG_GTT	182	EcoO104H4_2009EL-2071	2368970	407065529		O3O_14125		COG4540 Phage P2 baseplate assembly protein gpV	baseplate assembly protein	AFS86576.1		CDS
23763	CGGTGTTAT.TCTGCCCGA	1	OnProtein	D_E	GAA_GAT	89	EcoO104H4_2009EL-2071	2579656	407065303		O3O_12990			hypothetical protein	AFS86350.1		CDS
24232	CGTGGAAGG.AACCTTCAC	1	OnProtein	A_V	GCA_GTA	52	EcoO104H4_2009EL-2071	2579768	407065303		O3O_12990			hypothetical protein	AFS86350.1		CDS
24299	CGTGTTACG.AGCTGTTCA	0	OnProtein	L_L	CTA_CTG	748	EcoO104H4_2009EL-2071	3198855	407064680		O3O_09825		COG0699 Predicted GTPases (dynamin-related)	hypothetical protein	AFS85727.1		CDS
24385	CGTTCTCCC.CCACGGCGA	0	UnannotatedRegion
24438	CGTTGTCAG.TCCGTCAGC	0	OnProtein	E_E	GAA_GAG	58	EcoO104H4_2009EL-2071	3198453	407064681		O3O_09830			hypothetical protein	AFS85728.1		CDS
24711	CTCAAGGCC.TTGCCGTCA	0	OnProtein	N_N	AAC_AAT	126	EcoO104H4_2009EL-2071	2525047	407065368		O3O_13320			Exonuclease	AFS86415.1		CDS
24715	CTCAATAGC.CCGGTGATC	0	OnProtein	G_G	GGA_GGG	46	EcoO104H4_2009EL-2071	2359991	407065539		O3O_14175			tail protein	AFS86586.1		CDS
24719	CTCAATCAG.CTTGCCATA	0	OnProtein	S_S	AGC_AGT	114	EcoO104H4_2009EL-2071	2542386	407065341		O3O_13180			putative ninB protein	AFS86388.1		CDS
24761	CTCAGCCAG.GCTTTAAGA	0	OnProtein	A_A	GCC_GCG	366	EcoO104H4_2009EL-2071	3214548	407064669		O3O_09755			hypothetical protein	AFS85716.1		CDS
24893	CTCCGTGTC.GGTTCGTTC	0	OnProtein	P_P	CCA_CCG	255	EcoO104H4_2009EL-2071	2384934	407065511		O3O_14035			phage replication protein	AFS86558.1		CDS
24938	CTCGCAAAG.AACGTGCCA	0	OnProtein	L_L	TTA_TTG	124	EcoO104H4_2009EL-2071	3213822	407064669		O3O_09755			hypothetical protein	AFS85716.1		CDS
24950	CTCGCCATC.GTCGCGCCA	0	OnProtein	T_T	ACC_ACT	212	EcoO104H4_2009EL-2071	2385063	407065511		O3O_14035			phage replication protein	AFS86558.1		CDS
25067	CTCTGCGCC.CGATCCAGC	0	OnProtein	R_R	CGA_CGG	68	EcoO104H4_2009EL-2071	3215564	407064667		O3O_09745			putative ATP-binding protein	AFS85714.1		CDS
25072	CTCTGCTTG.CGCGCGTCA	1	OnProtein	D_G	GAC_GGC	67	EcoO104H4_2009EL-2071	4587176	407063401		O3O_03360		KpLE2 phage-like element; COG4772 Outer membrane receptor for Fe3+-dicitrate	ferric citrate outer membrane transporter	AFS84448.1		CDS
25143	CTCTTTGCC.CCGTTGGGC	0	OnProtein	G_G	GGG_GGT	249	EcoO104H4_2009EL-2071	2379975	407065516		O3O_14060		COG5518 Bacteriophage capsid portal protein	capsid portal protein	AFS86563.1		CDS
25189	CTGAACTGC.GCAATATGA	0	UnannotatedRegion
25237	CTGACCATC.GCATCATCC	0	OnProtein	A_A	GCG_GCT	60	EcoO104H4_2009EL-2071	2357766	407065542		O3O_14190		COG3500 Phage protein D	phage protein D	AFS86589.1		CDS
25505	CTGCGCCCG.GTTATGAAG	0	OnProtein	R_R	CGG_CGT	261	EcoO104H4_2009EL-2071	3213165	407064670		O3O_09760		COG0188 Type IIA topoisomerase (DNA gyrase/topo II, topoisomerase IV), A subunit	hypothetical protein	AFS85717.1		CDS
25602	CTGCTGGCC.TCAAGGTCA	0	OnProtein	E_E	GAA_GAG	2312	EcoO104H4_2009EL-2071	2577602	407065305		O3O_13000		COG1080 Phosphoenolpyruvate-protein kinase (PTS system EI component in bacteria)	hypothetical protein	AFS86352.1		CDS
25646	CTGGAAGAC.TGGAATTTC	0	OnProtein	Q_Q	CAA_CAG	299	EcoO104H4_2009EL-2071	2640940	407065243		O3O_12690		COG3550 Uncharacterized protein related to capsule biosynthesis enzymes	regulator with hipB	AFS86290.1		CDS
25696	CTGGATTAT.CATTGGTTC	1	OnProtein	P_S	CCA_TCA	237	EcoO104H4_2009EL-2071	2390343	407065498		O3O_13970		COG0582 Integrase	integrase	AFS86545.1		CDS
25759	CTGGCGCCT.CAACGTCGC	1	OnProtein	E_K	AAG_GAG	70	EcoO104H4_2009EL-2071	2386802	407065508		O3O_14020			hypothetical protein	AFS86555.1		CDS
25789	CTGGCGTTG.TCCTGCTTA	1	OnProtein	D_E	GAG_GAT	48	EcoO104H4_2009EL-2071	2581400	407065300		O3O_12975			hypothetical protein	AFS86347.1		CDS
25919	CTGGTGGAA.AACTGGACA	0	NotProteinCoding				EcoO104H4_2009EL-2071	1135154	misc_feature	note.location=1134836..1135618
26003	CTGTATGTG.CCGTATTGC	1	OnProtein	A_V	GCC_GTC	39	EcoO104H4_2009EL-2071	3210184	407064673		O3O_09775		COG3793 Tellurite resistance protein	putative tellurium resistance protein TerB	AFS85720.1		CDS
26019	CTGTCTTAC.TAATGGCAA	0	OnProtein	L_L	CTA_TTA	5	EcoO104H4_2009EL-2071	2363847	407065535		O3O_14155		COG1045 Serine acetyltransferase	putative acetyltransferase	AFS86582.1		CDS
26043	CTGTGGGAT.TCCGGTGGC	1	OnProtein	I_V	ATC_GTC	49	EcoO104H4_2009EL-2071	2542596	407065340		O3O_13175			NinE protein	AFS86387.1		CDS
26075	CTGTTCGCC.GGTGATGGC	0	OnProtein	P_P	CCA_CCC	58	EcoO104H4_2009EL-2071	2369342	407065529		O3O_14125		COG4540 Phage P2 baseplate assembly protein gpV	baseplate assembly protein	AFS86576.1		CDS
26107	CTGTTTCAG.TGCTCCATA	0	OnProtein	H_H	CAC_CAT	21	EcoO104H4_2009EL-2071	2368875	407065530		O3O_14130		COG3628 Phage baseplate assembly protein W	phage baseplate assembly protein	AFS86577.1		CDS
26123	CTGTTTTGT.GCCACGGCA	0	OnProtein	A_A	GCG_GCT	82	EcoO104H4_2009EL-2071	2542290	407065341		O3O_13180			putative ninB protein	AFS86388.1		CDS
26142	CTTAACCCA.TTCGGATCA	0	NotProteinCoding				EcoO104H4_2009EL-2071	2527051	misc_feature	note.location=2526505..2528577
26241	CTTCAGCGA.GCAGCTCAC	0	UnannotatedRegion
26283	CTTCCATGC.GTCAGTAAC	0	OnProtein	T_T	ACG_ACT	165	EcoO104H4_2009EL-2071	2364535	407065534		O3O_14150			putative tail fiber assembly protein	AFS86581.1		CDS
26332	CTTCGCTCT.ATCACCAAA	1	OnProtein	E_K	AAG_GAG	307	EcoO104H4_2009EL-2071	3553303	407064348	3.4.16.4	O3O_08140		COG1686 D-alanyl-D-alanine carboxypeptidase	D-alanyl-D-alanine carboxypeptidase fraction C	AFS85395.1		CDS
26481	CTTTATGAG.GGCGCAACC	0	OnProtein	S_S	AGC_AGT	460	EcoO104H4_2009EL-2071	267033	407067535		O3O_24345		COG0841 Cation/multidrug efflux pump	multidrug transporter MdtF, RpoS-dependent	AFS88582.1		CDS
26555	CTTTTCAGG.TCCGGCACC	1	OnProtein	A_V	GCT_GTT	128	EcoO104H4_2009EL-2071	3217789	407064665		O3O_09735			hypothetical protein	AFS85712.1		CDS
26580	CTTTTTATC.TAATGTCAC	0	UnannotatedRegion
26625	GAAAACCTT.GAACATGTC	0	UnannotatedRegion
26800	GAAATCGCC.CAGCACTGA	1	OnProtein	A_T	ACA_GCA	20	EcoO104H4_2009EL-2071	2387194	407065507		O3O_14015		COG1846 Transcriptional regulators	hypothetical protein	AFS86554.1		CDS
26889	GAACCGTAT.AGCTGGGGA	1	OnProtein	E_K	AAG_GAG	75	EcoO104H4_2009EL-2071	2387980	407065503		O3O_13995			hypothetical protein	AFS86550.1		CDS
26930	GAACGTCAT.ACCGCCTGA	0	OnProtein	V_V	GTA_GTG	151	EcoO104H4_2009EL-2071	2376871	407065518		O3O_14070			capsid scaffolding protein	AFS86565.1		CDS
26932	GAACGTGAA.GATGTTATC	0	OnProtein	K_K	AAA_AAG	317	EcoO104H4_2009EL-2071	2359053	407065541		O3O_14185		COG3497 Phage tail sheath protein FI	tail sheath protein	AFS86588.1		CDS
27048	GAAGCGGCG.CACGCGCAA	1	OnProtein	A_T	ACA_GCA	60	EcoO104H4_2009EL-2071	3136309	407064754	2.3.1.180	O3O_10195		COG0332 3-oxoacyl-[acyl-carrier-protein] synthase III	3-oxoacyl-(acyl carrier protein) synthase III	AFS85801.1		CDS
27083	GAAGGGATG.CCTTACGAA	1	OnProtein	A_T	ACC_GCC	59	EcoO104H4_2009EL-2071	5111777	407062924		O3O_00890		COG0657 Esterase/lipase	putative lipase	AFS83971.1		CDS
27118	GAAGTGGGT.AAGGGGATC	0	NotProteinCoding				EcoO104H4_2009EL-2071	2527045	misc_feature	note.location=2526505..2528577
27150	GAATACGAA.TTGACGAAC	1	OnProtein	I_V	ATT_GTT	20	EcoO104H4_2009EL-2071	2387394	407065506		O3O_14010			hypothetical protein	AFS86553.1		CDS
27173	GAATCAGGG.CTGCCACTC	1	OnProtein	A_T	ACC_GCC	613	EcoO104H4_2009EL-2071	545357	407067256		O3O_22940		COG2199 FOG: GGDEF domain	regulatory protein CsrD	AFS88303.1		CDS
27297	GACACCATA.AATGACGTC	0	UnannotatedRegion
27463	GACCTGATT.CGGTAAGCA	0	OnProtein	R_R	CGC_CGT	430	EcoO104H4_2009EL-2071	1726782	407066148		O3O_17295		COG2373 Large extracellular alpha-helical protein	alpha-2-macroglobulin family protein	AFS87195.1		CDS
27471	GACCTTATT.TTTGCATAA	0	OnProtein	N_N	AAC_AAT	323	EcoO104H4_2009EL-2071	2366193	407065533		O3O_14145		COG5301 Phage-related tail fibre protein	putative side tail fiber protein	AFS86580.1		CDS
27485	GACGAAAGA.TGCCCGCGC	0	OnProtein	Q_Q	CAA_CAG	9	EcoO104H4_2009EL-2071	2524670	407065369		O3O_13325			hypothetical protein	AFS86416.1		CDS
27785	GAGCATGGG.ACAGCCGCC	0	OnProtein	G_G	GGG_GGT	885	EcoO104H4_2009EL-2071	54070	407067722		O3O_25300		Fluffing protein; COG5295 Autotransporter adhesin	antigen 43 precursor (AG43)	AFS88769.1		CDS
27848	GAGGAAGAG.CATCGTTAC	1	OnProtein	A_T	ACA_GCA	161	EcoO104H4_2009EL-2071	2364549	407065534		O3O_14150			putative tail fiber assembly protein	AFS86581.1		CDS
27940	GAGTTGTTG.GCTTTTTCC	0	OnProtein	A_A	GCA_GCC	140	EcoO104H4_2009EL-2071	2582025	407065298		O3O_12965		COG3561 Phage anti-repressor protein	phage anti-repressor protein AntB	AFS86345.1		CDS
27949	GAGTTTTCA.AACTTACTA	0	UnannotatedRegion
27998	GATAACGAC.GCGCAATCC	1	OnProtein	G_S	AGT_GGT	45	EcoO104H4_2009EL-2071	2373314	407065524		O3O_14100			endolysin	AFS86571.1		CDS
28008	GATAAGCGG.GCTTCACCC	0	OnProtein	A_A	GCA_GCG	161	EcoO104H4_2009EL-2071	2376841	407065518		O3O_14070			capsid scaffolding protein	AFS86565.1		CDS
28176	GATCATGGG.GGTTCTGCC	0	OnProtein	G_G	GGG_GGT	150	EcoO104H4_2009EL-2071	4457561	407063524		O3O_03985		COG1957 Inosine-uridine nucleoside N-ribohydrolase	ribonucleoside hydrolase RihC	AFS84571.1		CDS
28198	GATCCCGGA.ATTCCTGAC	0	OnProtein	D_D	GAC_GAT	45	EcoO104H4_2009EL-2071	3229955	407064652		O3O_09670		COG1794 Aspartate racemase	aspartate racemase	AFS85699.1		CDS
28276	GATGAAACG.CAAGCGACC	1	OnProtein	P_S	CCG_TCG	375	EcoO104H4_2009EL-2071	4554774	407063438		O3O_03545		COG0477 Permeases of the major facilitator superfamily	multidrug efflux system protein MdtM	AFS84485.1		CDS
28286	GATGAATCC.GACATTAAC	0	OnProtein	P_P	CCG_CCT	168	EcoO104H4_2009EL-2071	2379732	407065516		O3O_14060		COG5518 Bacteriophage capsid portal protein	capsid portal protein	AFS86563.1		CDS
28370	GATGCGCGG.AAAGTCTGC	1	OnProtein	S_Y	TAC_TCC	25	EcoO104H4_2009EL-2071	2386314	407065509		O3O_14025			hypothetical protein	AFS86556.1		CDS
28439	GATGGCGGG.TCCGGTAAC	1	OnProtein	D_E	GAA_GAC	11	EcoO104H4_2009EL-2071	2368551	407065531		O3O_14135		COG3948 Phage-related baseplate assembly protein	baseplate assembly protein	AFS86578.1		CDS
28506	GATGTTCAG.ATCAGATAC	0	OnProtein	S_S	AGC_AGT	244	EcoO104H4_2009EL-2071	3187940	407064696		O3O_09905			hypothetical protein	AFS85743.1		CDS
28568	GATTATTGG.CGTGGCCGC	0	OnProtein	G_G	GGC_GGT	195	EcoO104H4_2009EL-2071	2376739	407065518		O3O_14070			capsid scaffolding protein	AFS86565.1		CDS
28578	GATTCAGTC.GGGAAGAAA	0	OnProtein	S_S	TCA_TCC	39	EcoO104H4_2009EL-2071	3215477	407064667		O3O_09745			putative ATP-binding protein	AFS85714.1		CDS
28689	GCAAAAAGT.ATCGACAAC	0	OnProtein	V_V	GTC_GTT	66	EcoO104H4_2009EL-2071	661101	407067142		O3O_22370		COG3444 Phosphotransferase system, mannose/fructose/N-acetylgalactosamine-specific component IIB	PTS system N-acetylgalactosamine-specific transporter subunit IIB	AFS88189.1		CDS
28731	GCAACAATT.GCTCCGATA	0	OnProtein	A_A	GCC_GCT	146	EcoO104H4_2009EL-2071	2364272	407065535		O3O_14155		COG1045 Serine acetyltransferase	putative acetyltransferase	AFS86582.1		CDS
28870	GCACGGTTC.CTGTGCGAA	0	OnProtein	S_S	TCA_TCG	25	EcoO104H4_2009EL-2071	2354817	407065545		O3O_14205			hypothetical protein	AFS86592.1		CDS
28905	GCAGAACCG.TTCACCGCA	0	OnProtein	R_R	CGC_CGG	264	EcoO104H4_2009EL-2071	2376532	407065518		O3O_14070			capsid scaffolding protein	AFS86565.1		CDS
28961	GCAGCCTGA.GCCGATTCC	1	OnProtein	D_E	GAA_GAT	199	EcoO104H4_2009EL-2071	2535730	407065353		O3O_13240			hypothetical protein	AFS86400.1		CDS
28971	GCAGCGGGA.TGCAGACAA	1	OnProtein	N_S	AAT_AGT	72	EcoO104H4_2009EL-2071	2360361	407065538		O3O_14170			phage tail protein	AFS86585.1		CDS
29023	GCAGGCTGG.GATATGCGC	1	OnProtein	S_T	ACC_TCC	455	EcoO104H4_2009EL-2071	3199736	407064680		O3O_09825		COG0699 Predicted GTPases (dynamin-related)	hypothetical protein	AFS85727.1		CDS
29028	GCAGGGATG.CTCAACGCC	1	OnProtein	A_S	GCA_TCA	51	EcoO104H4_2009EL-2071	3198476	407064681		O3O_09830			hypothetical protein	AFS85728.1		CDS
29066	GCAGTCACA.GCCAGTTCC	0	OnProtein	A_A	GCG_GCT	256	EcoO104H4_2009EL-2071	3213150	407064670		O3O_09760		COG0188 Type IIA topoisomerase (DNA gyrase/topo II, topoisomerase IV), A subunit	hypothetical protein	AFS85717.1		CDS
29135	GCATCTTTT.ACTATAAAA	0	OnProtein	F_F	TTC_TTT	174	EcoO104H4_2009EL-2071	126569	407067649		O3O_24935			hypothetical protein	AFS88696.1		CDS
29205	GCCAAGCAT.TTGAGCAGA	1	OnProtein	K_N	AAA_AAC	55	EcoO104H4_2009EL-2071	4317183	407063642		O3O_04575		COG1120 ABC-type cobalamin/Fe3+-siderophores transport systems, ATPase components	iron-hydroxamate transporter ATP-binding subunit	AFS84689.1		CDS
29237	GCCACATGA.ACATTTACC	1	OnProtein	D_E	GAA_GAC	5	EcoO104H4_2009EL-2071	3215375	407064667		O3O_09745			putative ATP-binding protein	AFS85714.1		CDS
29355	GCCATTAAT.CGGAGTTAC	1	OnProtein	A_S	GCG_TCG	31	EcoO104H4_2009EL-2071	2387161	407065507		O3O_14015		COG1846 Transcriptional regulators	hypothetical protein	AFS86554.1		CDS
29392	GCCCAGGAC.TCAGCAAAC	1	OnProtein	I_L	ATC_CTC	155	EcoO104H4_2009EL-2071	2541781	407065342		O3O_13185			putative antirepressor protein Ant from prophage	AFS86389.1		CDS
29395	GCCCAGTGG.ATGCCCAGC	0	OnProtein	G_G	GGA_GGG	122	EcoO104H4_2009EL-2071	1892471	407066006		O3O_16570		COG0841 Cation/multidrug efflux pump	multidrug efflux system subunit MdtC	AFS87053.1		CDS
29461	GCCCGGTGG.GTACCAGAA	1	OnProtein	A_E	GAG_GCG	130	EcoO104H4_2009EL-2071	2382393	407065512		O3O_14040		COG0443 Molecular chaperone	prophage stability/partitioning protein	AFS86559.1		CDS
29472	GCCCGTTTC.GGAGGAATA	0	OnProtein	P_P	CCA_CCT	85	EcoO104H4_2009EL-2071	2366907	407065533		O3O_14145		COG5301 Phage-related tail fibre protein	putative side tail fiber protein	AFS86580.1		CDS
29526	GCCGAGCGG.ACGCCAGCC	0	OnProtein	V_V	GTG_GTT	103	EcoO104H4_2009EL-2071	3215669	407064667		O3O_09745			putative ATP-binding protein	AFS85714.1		CDS
29622	GCCGGAAAA.TCCGGCAAC	0	OnProtein	D_D	GAC_GAT	65	EcoO104H4_2009EL-2071	2375171	407065520		O3O_14080			terminase, endonuclease subunit	AFS86567.1		CDS
29759	GCCTGACCA.TGGAAACAA	1	OnProtein	I_S	AGT_ATT	923	EcoO104H4_2009EL-2071	2382931	407065511		O3O_14035			phage replication protein	AFS86558.1		CDS
29771	GCCTGCGGT.CACGGCCCC	1	OnProtein	A_V	GCA_GTA	224	EcoO104H4_2009EL-2071	1696318	407066171		O3O_17410		COG0399 Predicted pyridoxal phosphate-dependent enzyme apparently involved in regulation of cell wall biogenesis	UDP-4-amino-4-deoxy-L-arabinose--oxoglutarate aminotransferase	AFS87218.1		CDS
29828	GCGAAACTG.AACGCGTCC	0	OnProtein	F_F	TTC_TTT	155	EcoO104H4_2009EL-2071	2379693	407065516		O3O_14060		COG5518 Bacteriophage capsid portal protein	capsid portal protein	AFS86563.1		CDS
29906	GCGATAACC.GGTGTCAGC	0	OnProtein	P_P	CCG_CCT	162	EcoO104H4_2009EL-2071	2385213	407065511		O3O_14035			phage replication protein	AFS86558.1		CDS
29951	GCGCAACCA.CCTGTTTCC	0	OnProtein	G_G	GGA_GGC	38	EcoO104H4_2009EL-2071	2369402	407065529		O3O_14125		COG4540 Phage P2 baseplate assembly protein gpV	baseplate assembly protein	AFS86576.1		CDS
30060	GCGCGCCTG.CATTTCGTA	1	OnProtein	A_P	CCA_GCA	229	EcoO104H4_2009EL-2071	1195265	407066642		O3O_19805		COG0043 3-polyprenyl-4-hydroxybenzoate decarboxylase and related decarboxylases	4-hydroxybenzoate decarboxylase	AFS87689.1		CDS
30145	GCGGCATGA.CACTATTAC	1	OnProtein	I_T	ACC_ATC	2	EcoO104H4_2009EL-2071	2148485	407065767		O3O_15335			hypothetical protein	AFS86814.1		CDS
30418	GCTATGCTG.TAGCGGTTA	1	OnProtein	I_V	ATA_GTA	113	EcoO104H4_2009EL-2071	4185804	407063761		O3O_05180			hypothetical protein	AFS84808.1		CDS
30435	GCTCAGCAC.AGGGTAATA	0	OnProtein	L_L	CTG_CTT	203	EcoO104H4_2009EL-2071	3589723	407064318		O3O_07990	glnP	COG0765 ABC-type amino acid transport system, permease component	glutamine ABC transporter permease protein	AFS85365.1		CDS
30515	GCTGAAATG.CCGTTTACC	0	OnProtein	C_C	TGC_TGT	132	EcoO104H4_2009EL-2071	2525029	407065368		O3O_13320			Exonuclease	AFS86415.1		CDS
30614	GCTGCAAGG.GCATTCTCC	0	OnProtein	G_G	GGC_GGG	150	EcoO104H4_2009EL-2071	5309051	407062751		O3O_00025	trmE	COG0486 Predicted GTPase	tRNA modification GTPase TrmE	AFS83798.1		CDS
30709	GCTGGATAA.GGAACTTGA	1	OnProtein	I_V	ATT_GTT	205	EcoO104H4_2009EL-2071	2541931	407065342		O3O_13185			putative antirepressor protein Ant from prophage	AFS86389.1		CDS
30870	GCTTACGGC.TTTATTCCA	1	OnProtein	C_R	CGC_TGC	44	EcoO104H4_2009EL-2071	2581414	407065300		O3O_12975			hypothetical protein	AFS86347.1		CDS
31079	GGAATATCT.GGCGCATTA	0	OnProtein	L_L	CTC_CTT	181	EcoO104H4_2009EL-2071	2379771	407065516		O3O_14060		COG5518 Bacteriophage capsid portal protein	capsid portal protein	AFS86563.1		CDS
31094	GGACACTGA.ATATCTCAC	1	OnProtein	F_Y	TAT_TTT	70	EcoO104H4_2009EL-2071	2381275	407065514		O3O_14050			hypothetical protein	AFS86561.1		CDS
31111	GGACCCAGC.AATATACAC	0	UnannotatedRegion
31119	GGACGACAT.ACCGATACC	0	OnProtein	I_I	ATA_ATC	16	EcoO104H4_2009EL-2071	2374416	407065521		O3O_14085			capsid completion protein	AFS86568.1		CDS
31123	GGACGCCAC.ACGGCACAA	0	OnProtein	T_T	ACG_ACT	217	EcoO104H4_2009EL-2071	2366511	407065533		O3O_14145		COG5301 Phage-related tail fibre protein	putative side tail fiber protein	AFS86580.1		CDS
31142	GGACTTATG.TCCGGCGCA	0	OnProtein	D_D	GAC_GAT	38	EcoO104H4_2009EL-2071	2300141	407065598		O3O_14490		COG0778 Nitroreductase	putative oxidoreductase	AFS86645.1		CDS
31189	GGAGGCGGT.ACAAAATCC	0	OnProtein	V_V	GTA_GTG	144	EcoO104H4_2009EL-2071	2358534	407065541		O3O_14185		COG3497 Phage tail sheath protein FI	tail sheath protein	AFS86588.1		CDS
31238	GGATATTGC.ACGGAGGAA	0	OnProtein	A_A	GCA_GCG	156	EcoO104H4_2009EL-2071	2364562	407065534		O3O_14150			putative tail fiber assembly protein	AFS86581.1		CDS
31252	GGATCTCAC.GCAACCGGA	0	OnProtein	A_A	GCA_GCG	333	EcoO104H4_2009EL-2071	3213381	407064670		O3O_09760		COG0188 Type IIA topoisomerase (DNA gyrase/topo II, topoisomerase IV), A subunit	hypothetical protein	AFS85717.1		CDS
31274	GGATGCCGA.CTTGCGCCA	1	OnProtein	A_T	ACT_GCT	55	EcoO104H4_2009EL-2071	2581599	407065299		O3O_12970		COG1734 DnaK suppressor protein	putative C4-type zinc finger protein	AFS86346.1		CDS
31312	GGCAAAACA.CCGGCATCA	0	OnProtein	G_G	GGA_GGG	596	EcoO104H4_2009EL-2071	2383911	407065511		O3O_14035			phage replication protein	AFS86558.1		CDS
31404	GGCACGCTA.CGCTGGATA	1	OnProtein	P_S	CCG_TCG	112	EcoO104H4_2009EL-2071	3526009	407064379		O3O_08295		COG2008 Threonine aldolase	L-threonine aldolase	AFS85426.1		CDS
31492	GGCATTAAC.GATATCAAA	0	OnProtein	T_T	ACA_ACC	4	EcoO104H4_2009EL-2071	86078	407067686		O3O_25120		COG0582 Integrase	Int	AFS88733.1		CDS
31543	GGCCCGACC.AAGTCGGCC	0	UnannotatedRegion
31552	GGCCGATAA.CTTGATGGA	0	OnProtein	N_N	AAC_AAT	470	EcoO104H4_2009EL-2071	2361779	407065537		O3O_14165		COG5283 Phage-related tail protein	tail protein (modular protein)	AFS86584.1		CDS
31568	GGCCGGTGT.TTTGATGAA	0	OnProtein	V_V	GTA_GTG	99	EcoO104H4_2009EL-2071	3213747	407064669		O3O_09755			hypothetical protein	AFS85716.1		CDS
31712	GGCGCTGGG.ATCGATAAC	1	OnProtein	P_S	CCC_TCC	193	EcoO104H4_2009EL-2071	3878277	407064033		O3O_06555		COG3696 Putative silver efflux pump	copper/silver efflux system, membrane component	AFS85080.1		CDS
31740	GGCGGCGAT.TAGTCCAGA	0	OnProtein	Y_Y	TAC_TAT	6	EcoO104H4_2009EL-2071	2387234	407065507		O3O_14015		COG1846 Transcriptional regulators	hypothetical protein	AFS86554.1		CDS
31820	GGCTAACGG.AAATATACC	0	OnProtein	G_G	GGA_GGG	209	EcoO104H4_2009EL-2071	2366535	407065533		O3O_14145		COG5301 Phage-related tail fibre protein	putative side tail fiber protein	AFS86580.1		CDS
31844	GGCTGGCGG.GTTGCCAAA	0	OnProtein	G_G	GGC_GGT	69	EcoO104H4_2009EL-2071	5237511	407062812	4.2.1.9	O3O_00330		COG0129 Dihydroxyacid dehydratase/phosphogluconate dehydratase	dihydroxy-acid dehydratase	AFS83859.1		CDS
31847	GGCTGTGGC.CACGTTACC	0	OnProtein	A_A	GCA_GCT	64	EcoO104H4_2009EL-2071	2374272	407065521		O3O_14085			capsid completion protein	AFS86568.1		CDS
31849	GGCTGTTCG.GGATGCCGA	0	OnProtein	R_R	CGC_CGT	51	EcoO104H4_2009EL-2071	2581609	407065299		O3O_12970		COG1734 DnaK suppressor protein	putative C4-type zinc finger protein	AFS86346.1		CDS
31903	GGGACTCAC.AATCCCGTA	0	OnProtein	T_T	ACA_ACG	934	EcoO104H4_2009EL-2071	2382897	407065511		O3O_14035			phage replication protein	AFS86558.1		CDS
32069	GGGTGGCCT.ACCAGTGGA	0	OnProtein	L_L	CTA_CTG	921	EcoO104H4_2009EL-2071	2382936	407065511		O3O_14035			phage replication protein	AFS86558.1		CDS
32099	GGTAAGACG.AAACCGGAA	0	OnProtein	R_R	CGC_CGT	663	EcoO104H4_2009EL-2071	2383710	407065511		O3O_14035			phage replication protein	AFS86558.1		CDS
32141	GGTATCACC.TCTGAGCGA	1	OnProtein	D_E	GAG_GAT	102	EcoO104H4_2009EL-2071	3221168	407064661		O3O_09715		COG4245 Uncharacterized protein encoded in toxicity protection region of plasmid R478, contains von Willebrand factor (vWF) domain	TerY2	AFS85708.1		CDS
32187	GGTCAGCAT.ATGCTGATA	1	OnProtein	H_N	AAT_CAT	448	EcoO104H4_2009EL-2071	1019390	407066796		O3O_20615		COG2233 Xanthine/uracil permeases	putative transporter	AFS87843.1		CDS
32266	GGTGAGCAT.GTTGTATTA	0	OnProtein	T_T	ACA_ACG	90	EcoO104H4_2009EL-2071	2389904	407065498		O3O_13970		COG0582 Integrase	integrase	AFS86545.1		CDS
32286	GGTGATGAA.CACCGCGAC	0	OnProtein	K_K	AAA_AAG	154	EcoO104H4_2009EL-2071	3215047	407064668		O3O_09750		COG0561 Predicted hydrolases of the HAD superfamily	hypothetical protein	AFS85715.1		CDS
32358	GGTGGCGGC.CGTTGCCCA	1	OnProtein	A_T	ACG_GCG	44	EcoO104H4_2009EL-2071	2367032	407065533		O3O_14145		COG5301 Phage-related tail fibre protein	putative side tail fiber protein	AFS86580.1		CDS
32404	GGTTAAGGC.GCGTATGAC	0	OnProtein	A_A	GCA_GCC	202	EcoO104H4_2009EL-2071	2366556	407065533		O3O_14145		COG5301 Phage-related tail fibre protein	putative side tail fiber protein	AFS86580.1		CDS
32422	GGTTCAGGG.CAACTGGCA	0	OnProtein	G_G	GGA_GGG	182	EcoO104H4_2009EL-2071	2382236	407065512		O3O_14040		COG0443 Molecular chaperone	prophage stability/partitioning protein	AFS86559.1		CDS
32472	GGTTTCTTA.TGGTTCAGA	1	OnProtein	H_Q	CAC_CAG	99	EcoO104H4_2009EL-2071	2386713	407065508		O3O_14020			hypothetical protein	AFS86555.1		CDS
32667	GTATGGTTT.GGTGAGATA	1	OnProtein	F_L	TTA_TTC	66	EcoO104H4_2009EL-2071	2381286	407065514		O3O_14050			hypothetical protein	AFS86561.1		CDS
32709	GTCACGGGC.GCACGTTCA	0	OnProtein	A_A	GCA_GCG	30	EcoO104H4_2009EL-2071	2388113	407065503		O3O_13995			hypothetical protein	AFS86550.1		CDS
32805	GTCGATACC.ACAACACAC	1	OnProtein	H_Y	CAC_TAC	18	EcoO104H4_2009EL-2071	2529884	407065363		O3O_13290			hypothetical protein	AFS86410.1		CDS
32808	GTCGATGGC.TCCAGGGCA	0	OnProtein	D_D	GAC_GAT	81	EcoO104H4_2009EL-2071	2368695	407065530		O3O_14130		COG3628 Phage baseplate assembly protein W	phage baseplate assembly protein	AFS86577.1		CDS
32933	GTGAGATGG.GACTGTTCA	1	OnProtein	H_R	CAC_CGC	64	EcoO104H4_2009EL-2071	2373256	407065524		O3O_14100			endolysin	AFS86571.1		CDS
33054	GTGGGTGCG.CTGCATAAA	0	OnProtein	R_R	CGA_CGG	79	EcoO104H4_2009EL-2071	2579686	407065303		O3O_12990			hypothetical protein	AFS86350.1		CDS
33175	GTTAGCTTG.TAAAAGTAA	0	UnannotatedRegion
33218	GTTCCATTT.GGGTTCGGA	0	OnProtein	P_P	CCC_CCT	395	EcoO104H4_2009EL-2071	2384514	407065511		O3O_14035			phage replication protein	AFS86558.1		CDS
33313	GTTGGCATG.ACAAAAACA	1	OnProtein	D_N	AAC_GAC	597	EcoO104H4_2009EL-2071	4814762	407063186		O3O_02220		COG3468 Type V secretory pathway, adhesin AidA	Serine protease pic precursor (ShMu)	AFS84233.1		CDS
33424	TAAAAATCC.TCTCTTGGA	0	OnProtein	P_P	CCA_CCG	73	EcoO104H4_2009EL-2071	2580216	407065302		O3O_12985			hypothetical protein	AFS86349.1		CDS
33441	TAAAATGCG.CCCAACCCA	0	UnannotatedRegion
33491	TAAATCAAT.GGTTATTGA	0	UnannotatedRegion
33520	TAACACCAC.CGTCTGCAA	0	OnProtein	T_T	ACG_ACT	59	EcoO104H4_2009EL-2071	2368761	407065530		O3O_14130		COG3628 Phage baseplate assembly protein W	phage baseplate assembly protein	AFS86577.1		CDS
33597	TAAGCTGGG.AATATCGCA	0	OnProtein	G_G	GGA_GGG	77	EcoO104H4_2009EL-2071	2387972	407065503		O3O_13995			hypothetical protein	AFS86550.1		CDS
33667	TAATTCAGA.GGTTAGAGA	1	OnProtein	H_L	CAT_CTT	350	EcoO104H4_2009EL-2071	3213431	407064670		O3O_09760		COG0188 Type IIA topoisomerase (DNA gyrase/topo II, topoisomerase IV), A subunit	hypothetical protein	AFS85717.1		CDS
33711	TACATCCAA.ATTTCATCA	0	UnannotatedRegion
33728	TACCCCGGC.CTGATGATA	0	OnProtein	S_S	AGC_AGT	52	EcoO104H4_2009EL-2071	2372902	407065525		O3O_14105		COG0164 Ribonuclease HII	hypothetical protein	AFS86572.1		CDS
33881	TAGTAGAGT.CCCAAATAA	1	OnProtein	D_N	AAC_GAC	15	EcoO104H4_2009EL-2071	2363877	407065535		O3O_14155		COG1045 Serine acetyltransferase	putative acetyltransferase	AFS86582.1		CDS
34037	TATGTATAA.TGTAGTGAA	0	UnannotatedRegion
34086	TATTGGCAC.CGCGGCGCA	0	OnProtein	T_T	ACC_ACT	347	EcoO104H4_2009EL-2071	2366121	407065533		O3O_14145		COG5301 Phage-related tail fibre protein	putative side tail fiber protein	AFS86580.1		CDS
34153	TCACGAAAA.CGATGTACA	1	OnProtein	I_T	ACC_ATC	514	EcoO104H4_2009EL-2071	1175010	407066666		O3O_19925		COG1203 Predicted helicases	hypothetical protein	AFS87713.1		CDS
34219	TCATAGAAT.CGCTGGTAA	1	OnProtein	A_V	GCA_GTA	510	EcoO104H4_2009EL-2071	1595611	407066265		O3O_17890			hypothetical protein	AFS87312.1		CDS
34236	TCATCGGTA.GGTCTGAAA	0	OnProtein	Y_Y	TAC_TAT	141	EcoO104H4_2009EL-2071	2357523	407065542		O3O_14190		COG3500 Phage protein D	phage protein D	AFS86589.1		CDS
34279	TCCAGTATC.ATTTTCCGA	0	UnannotatedRegion
34286	TCCATGCAG.CAGTAACGA	1	OnProtein	A_T	ACT_GCT	165	EcoO104H4_2009EL-2071	2364537	407065534		O3O_14150			putative tail fiber assembly protein	AFS86581.1		CDS
34334	TCCGGAACA.TCAACCCAA	1	OnProtein	N_S	AAT_AGT	216	EcoO104H4_2009EL-2071	2640690	407065243		O3O_12690		COG3550 Uncharacterized protein related to capsule biosynthesis enzymes	regulator with hipB	AFS86290.1		CDS
34369	TCCTGGACG.TCAGTCAGA	0	OnProtein	E_E	GAA_GAG	164	EcoO104H4_2009EL-2071	2535625	407065353		O3O_13240			hypothetical protein	AFS86400.1		CDS
34451	TCGGTGAGG.CACCAAAAA	0	UnannotatedRegion
34565	TCTTCGAGG.TATCAGACA	1	OnProtein	I_T	ACC_ATC	4	EcoO104H4_2009EL-2071	3213461	407064669		O3O_09755			hypothetical protein	AFS85716.1		CDS
34891	TGCGTGCAA.TCGCTCAAA	1	OnProtein	F_L	CTT_TTT	12	EcoO104H4_2009EL-2071	2540941	407065343		O3O_13190		COG4737 Uncharacterized protein conserved in bacteria	hypothetical protein	AFS86390.1		CDS
34898	TGCTCCAGC.CATCCAGCA	1	OnProtein	A_E	GAG_GCG	43	EcoO104H4_2009EL-2071	2386882	407065508		O3O_14020			hypothetical protein	AFS86555.1		CDS
34934	TGGCACTGA.GACAGGCCA	1	OnProtein	M_T	ACG_ATG	222	EcoO104H4_2009EL-2071	2938276	407064960		O3O_11255		COG0582 Integrase	putative integrase	AFS86007.1		CDS
34946	TGGCGGTGC.GCGTTTACA	1	OnProtein	L_Q	CAG_CTG	770	EcoO104H4_2009EL-2071	1613274	407066253		O3O_17830		COG3188 P pilus assembly protein, porin PapC	putative fimbrial outer membrane usher protein StfC	AFS87300.1		CDS
34984	TGGTGTGCG.CAGTGATAA	1	OnProtein	D_G	GAC_GGC	221	EcoO104H4_2009EL-2071	2804611	407065108		O3O_11995		COG1473 Metal-dependent amidase/aminoacylase/carboxypeptidase	putative peptidase, aminobenzoyl-glutamate utilization protein AbgA	AFS86155.1		CDS
35009	TGTCGATAC.TACAACACA	0	OnProtein	T_T	ACC_ACT	17	EcoO104H4_2009EL-2071	2529883	407065363		O3O_13290			hypothetical protein	AFS86410.1		CDS
35059	TGTTTTGCC.GGTCTTGAA	0	OnProtein	P_P	CCA_CCT	91	EcoO104H4_2009EL-2071	2542317	407065341		O3O_13180			putative ninB protein	AFS86388.1		CDS
35095	TTACTTCAT.TTTCCAGAA	1	OnProtein	H_Y	CAT_TAT	25	EcoO104H4_2009EL-2071	2363907	407065535		O3O_14155		COG1045 Serine acetyltransferase	putative acetyltransferase	AFS86582.1		CDS
35175	TTCCTGAAT.CGGGAAAAA	0	OnProtein	R_R	CGA_CGT	207	EcoO104H4_2009EL-2071	2376703	407065518		O3O_14070			capsid scaffolding protein	AFS86565.1		CDS
35208	TTGACCGTG.ATTTATCAA	1	OnProtein	E_G	GAA_GGA	441	EcoO104H4_2009EL-2071	1778691	407066104		O3O_17075		COG2200 FOG: EAL domain	phage resistance protein	AFS87151.1		CDS
Node B
2937	AAGATGTGA.CTTGATCAA	0	UnannotatedRegion
6469	ACCTTGTCC.TGGCATAAT	1	OnProtein	K_M	AAG_ATG	14	EcoO104H4_2009EL-2071	1616023	407066248		O3O_17805			hypothetical protein	AFS87295.1		CDS
17778	CATAGCATT.TCCTTTAAG	0	UnannotatedRegion
31691	GGCGCTAAC.CTTGCGCGA	0	OnProtein	R_R	AGA_AGG	159	EcoO104H4_2009EL-2071	2740534	407065163		O3O_12270		COG1044 UDP-3-O-[3-hydroxymyristoyl] glucosamine N-acyltransferase	hypothetical protein	AFS86210.1		CDS
Node C
693	AAACAGTGT.AAGGGTGAA	0	UnannotatedRegion
2064	AACCCGCCG.TGAGCGGTT	0	UnannotatedRegion
4570	AATGTCCGG.GAAAATGGC	0	UnannotatedRegion
4788	AATTGCCAG.GCACGATCG	0	OnProtein	A_A	GCA_GCG	324	EcoO104H4_2009EL-2071	2160540	407065747		O3O_15235			hypothetical protein	AFS86794.1		CDS
4993	ACAACATGC.CACGGCTGC	0	OnProtein	C_C	TGC_TGT	258	EcoO104H4_2009EL-2071	2160342	407065747		O3O_15235			hypothetical protein	AFS86794.1		CDS
5708	ACCAGATGG.GAAGCTGGG	1	OnProtein	A_V	GCG_GTG	206	EcoO104H4_2009EL-2071	2159368	407065748		O3O_15240			hypothetical protein	AFS86795.1		CDS
7019	ACGGATAAC.GTGCCCGCT	1	OnProtein	C_S	AGT_TGT	142	EcoO104H4_2009EL-2071	2159992	407065747		O3O_15235			hypothetical protein	AFS86794.1		CDS
7034	ACGGATTGC.CCCGGAGCG	0	OnProtein	G_G	GGC_GGT	114	EcoO104H4_2009EL-2071	2159910	407065747		O3O_15235			hypothetical protein	AFS86794.1		CDS
8274	AGAAGTCCA.GTTTTAACA	0	OnProtein	T_T	ACC_ACT	339	EcoO104H4_2009EL-2071	3065025	407064842		O3O_10640		COG5281 Phage-related minor tail protein	tail length tape measure protein	AFS85889.1		CDS
9395	AGCGCATGA.CTCTTTGTG	0	OnProtein	D_D	GAC_GAT	285	EcoO104H4_2009EL-2071	2160423	407065747		O3O_15235			hypothetical protein	AFS86794.1		CDS
11665	ATCAGCAGG.TTTCCACAA	0	OnProtein	K_K	AAA_AAG	263	EcoO104H4_2009EL-2071	2160357	407065747		O3O_15235			hypothetical protein	AFS86794.1		CDS
11902	ATCCCGATT.CCTGAGCTG	0	OnProtein	F_F	TTC_TTT	260	EcoO104H4_2009EL-2071	2159531	407065748		O3O_15240			hypothetical protein	AFS86795.1		CDS
11942	ATCCGCCAG.TCATTACGA	0	OnProtein	D_D	GAC_GAT	175	EcoO104H4_2009EL-2071	2160093	407065747		O3O_15235			hypothetical protein	AFS86794.1		CDS
12335	ATCGTCAGC.TCTGCCCAG	0	UnannotatedRegion
12981	ATGGCCTGC.GGCTGAATA	0	OnProtein	A_A	GCA_GCT	201	EcoO104H4_2011C-3493	2195974	407053959		O3K_10580			hypothetical protein	AFS74010.1		CDS
13328	ATTACGACC.TAACGGGCA	0	OnProtein	Y_Y	TAC_TAT	426	EcoO104H4_2011C-3493	2190888	407053956		O3K_10565		COG4733 Phage-related protein, tail component	Host specificity protein J	AFS74007.1		CDS
13882	ATTGTTCAG.CCAGGTTCA	0	OnProtein	R_R	AGA_AGG	21	EcoO104H4_2009EL-2071	2159631	407065747		O3O_15235			hypothetical protein	AFS86794.1		CDS
15309	CACCAGTCC.GCAAATCCG	0	OnProtein	P_P	CCC_CCT	245	EcoO104H4_2009EL-2071	2159486	407065748		O3O_15240			hypothetical protein	AFS86795.1		CDS
15857	CACTAATTA.CACGTAAAA	0	UnannotatedRegion
15924	CACTGCTGA.GCAGTGAAG	0	OnProtein	E_E	GAA_GAG	11	EcoO104H4_2011C-3493	3289024	407055045		O3K_16115			hypothetical protein	AFS75096.1		CDS
16965	CAGCTCCAG.TGGGAGCCA	0	OnProtein	Q_Q	CAA_CAG	313	EcoO104H4_2011C-3493	2163499	407053920		O3K_10385			hypothetical protein	AFS73971.1		CDS
16999	CAGCTGGAG.TGATATTTC	0	OnProtein	L_L	CTG_TTG	316	EcoO104H4_2009EL-2071	2160514	407065747		O3O_15235			hypothetical protein	AFS86794.1		CDS
18877	CCACCTTCC.GGCATCGTC	1	OnProtein	G_W	GGG_TGG	257	EcoO104H4_2009EL-2071	3065273	407064842		O3O_10640		COG5281 Phage-related minor tail protein	tail length tape measure protein	AFS85889.1		CDS
19188	CCAGGATAA.GCGAAAAAG	0	OnProtein	K_K	AAA_AAG	218	EcoO104H4_2009EL-2071	2160222	407065747		O3O_15235			hypothetical protein	AFS86794.1		CDS
20023	CCGAATAAT.CGTCTGGTA	1	OnProtein	H_Y	CAT_TAT	446	EcoO104H4_2011C-3493	2195160	407053958		O3K_10575			tail fiber protein (modular protein)	AFS74009.1		CDS
24023	CGTCCCCTC.GAACCGGAC	1	OnProtein	G_R	AGA_GGA	96	EcoO104H4_2009EL-2071	3066150	407064841		O3O_10635			putative minor tail protein	AFS85888.1		CDS
25328	CTGATGCCC.TGTTTATGC	0	OnProtein	L_L	CTG_TTG	29	EcoO104H4_2009EL-2071	2159653	407065747		O3O_15235			hypothetical protein	AFS86794.1		CDS
25932	CTGGTTAAC.TGACATACC	0	UnannotatedRegion
26510	CTTTCTGCC.GACGGGCCA	1	OnProtein	L_Q	CAG_CTG	227	EcoO104H4_2009EL-2071	3065362	407064842		O3O_10640		COG5281 Phage-related minor tail protein	tail length tape measure protein	AFS85889.1		CDS
26872	GAACATGAC.ACAATGCGA	0	OnProtein	T_T	ACA_ACC	107	EcoO104H4_2009EL-2071	2159889	407065747		O3O_15235			hypothetical protein	AFS86794.1		CDS
28789	GCAATCCGT.TGTGCTGGC	0	OnProtein	L_L	CTG_TTG	118	EcoO104H4_2009EL-2071	2159920	407065747		O3O_15235			hypothetical protein	AFS86794.1		CDS
28957	GCAGCCCAT.CACCCCAGC	1	OnProtein	A_G	GCA_GGA	13	EcoO104H4_2011C-3493	2163611	407053921		O3K_10390			antitermination protein from phage origin	AFS73972.1		CDS
29096	GCATAAAAG.CCCTCTACA	0	UnannotatedRegion
29709	GCCGTCTGT.ACCCGGGAA	0	OnProtein	V_V	GTC_GTT	199	EcoO104H4_2009EL-2071	2160165	407065747		O3O_15235			hypothetical protein	AFS86794.1		CDS
29805	GCCTTCCGG.TCCGGAACA	1	OnProtein	I_S	AGC_ATC	126	EcoO104H4_2011C-3493	2367523	407054136		O3K_11485			putative tail fiber assembly protein	AFS74187.1		CDS
29816	GCCTTTCGC.GTCAGCGAC	0	OnProtein	T_T	ACA_ACC	232	EcoO104H4_2009EL-2071	2159447	407065748		O3O_15240			hypothetical protein	AFS86795.1		CDS
30460	GCTCCAGCA.GACACGCCC	0	OnProtein	L_L	CTG_TTG	36	EcoO104H4_2009EL-2071	2159674	407065747		O3O_15235			hypothetical protein	AFS86794.1		CDS
31379	GGCAATTGG.GTGCTGGCC	0	OnProtein	G_G	GGC_GGT	328	EcoO104H4_2009EL-2071	2160552	407065747		O3O_15235			hypothetical protein	AFS86794.1		CDS
33432	TAAAACGGA.CTGCTGGAA	0	OnProtein	E_E	GAA_GAG	455	EcoO104H4_2011C-3493	2190975	407053956		O3K_10565		COG4733 Phage-related protein, tail component	Host specificity protein J	AFS74007.1		CDS
34175	TCAGATTTT.GGAAATCCA	0	UnannotatedRegion
34627	TGAATAACG.TCCGGCTCA	0	OnProtein	E_E	GAA_GAG	42	EcoO104H4_2009EL-2071	2159694	407065747		O3O_15235			hypothetical protein	AFS86794.1		CDS
34646	TGACAGTCA.GTTGTGACA	0	OnProtein	H_H	CAC_CAT	160	EcoO104H4_2009EL-2071	2160048	407065747		O3O_15235			hypothetical protein	AFS86794.1		CDS
34694	TGAGGTGAC.GTGAGAGCA	0	OnProtein	T_T	ACC_ACT	2	EcoO104H4_2009EL-2071	2159574	407065747		O3O_15235			hypothetical protein	AFS86794.1		CDS
Node D
1428	AAATCACGC.ATATGCCCG	1	OnProtein	Q_R	CAA_CGA	130	EcoO104H4_2009EL-2071	2857599	407065056		O3O_11735		COG2128 Uncharacterized conserved protein	putative oxidoreductase	AFS86103.1		CDS
1941	AACCACCAA.AGAGCTTAA	1	OnProtein	I_V	ATT_GTT	251	EcoO104H4_2009EL-2071	2666932	407065224		O3O_12595		COG0531 Amino acid transporters	glutamate/gamma-aminobutyrate antiporter	AFS86271.1		CDS
2244	AACCTTCTA.GGCGGGCCG	1	OnProtein	*_Y	TAA_TAC	129	EcoO104H4_2009EL-2071	4127990	407063809		O3O_05420		COG0402 Cytosine deaminase and related metal-dependent hydrolases	putative deaminase	AFS84856.1		CDS
2853	AAGACGTTC.GACCAGTCA	0	OnProtein	S_S	TCA_TCT	73	EcoO104H4_2009EL-2071	2157439	407065751		O3O_15255			phage AdoMet-dependent methyltransferase	AFS86798.1		CDS
5924	ACCCTTAAT.TTGTTGTTC	1	OnProtein	I_M	ATA_ATG	108	EcoO104H4_2009EL-2071	598637	407067205		O3O_22685		COG0530 Ca2+/Na+ antiporter	putative calcium/sodium:proton antiporter	AFS88252.1		CDS
6707	ACGCAGATT.TTATCTGTG	0	UnannotatedRegion
7081	ACGGCGGCT.GAACTAAGC	1	OnProtein	G_R	AGA_GGA	51	EcoO104H4_2009EL-2071	1579950	407066281		O3O_17970			portal protein p19	AFS87328.1		CDS
8758	AGATGCAGA.CATATTGCT	0	OnProtein	D_D	GAC_GAT	138	EcoO104H4_2009EL-2071	2157634	407065751		O3O_15255			phage AdoMet-dependent methyltransferase	AFS86798.1		CDS
11616	ATCACGCAT.GCACTGGCA	0	OnProtein	A_A	GCC_GCT	112	EcoO104H4_2009EL-2071	2157556	407065751		O3O_15255			phage AdoMet-dependent methyltransferase	AFS86798.1		CDS
12142	ATCGATTGA.CAGGGACTG	1	OnProtein	D_E	GAA_GAC	184	EcoO104H4_2009EL-2071	1432201	407066428	2.4.2.9	O3O_18720	upp	COG0035 Uracil phosphoribosyltransferase	uracil phosphoribosyltransferase	AFS87475.1		CDS
13683	ATTGACAAG.GGAAAATAA	1	OnProtein	A_T	ACT_GCT	158	EcoO104H4_2009EL-2071	617945	407067183		O3O_22575		COG2194 Predicted membrane-associated, metal-dependent hydrolase	hydrolase, inner membrane	AFS88230.1		CDS
20409	CCGGGCGGG.GCAACCGCA	1	OnProtein	H_R	CAC_CGC	47	EcoO104H4_2009EL-2071	1751992	407066131		O3O_17210	napG	COG1145 Ferredoxin	quinol dehydrogenase periplasmic component	AFS87178.1		CDS
21922	CGCAGGAAA.CCTTGATAC	1	OnProtein	I_T	ACC_ATC	319	EcoO104H4_2009EL-2071	4006068	407063924		O3O_06005		COG0466 ATP-dependent Lon protease, bacterial type	DNA-binding ATP-dependent protease La	AFS84971.1		CDS
22140	CGCCAGCGC.TTGTCTTCC	0	OnProtein	N_N	AAC_AAT	66	EcoO104H4_2009EL-2071	2157418	407065751		O3O_15255			phage AdoMet-dependent methyltransferase	AFS86798.1		CDS
27943	GAGTTTATT.ATAACGTTA	1	OnProtein	I_M	ATG_ATT	1	EcoO104H4_2009EL-2071	4554927	407063437		O3O_03540		COG2733 Predicted membrane protein	inner membrane protein	AFS84484.1		CDS
31133	GGACGTGAA.ACGCCAGCC	1	OnProtein	H_N	AAC_CAC	169	EcoO104H4_2009EL-2071	167016	407067617		O3O_24775		COG3276 Selenocysteine-specific translation elongation factor	selenocysteinyl-tRNA-specific translation factor	AFS88664.1		CDS
32899	GTCTTTGCG.GGCTGATGA	1	OnProtein	R_W	CGG_TGG	110	EcoO104H4_2009EL-2071	4089605	407063842		O3O_05585		COG0477 Permeases of the major facilitator superfamily	putative 3-hydroxyphenylpropionic transporter MhpT	AFS84889.1		CDS
32947	GTGATGCCG.CGTTCTTAA	1	OnProtein	A_V	GCC_GTC	47	EcoO104H4_2009EL-2071	2149648	407065764		O3O_15320			hypothetical protein	AFS86811.1		CDS
33442	TAAAATGGT.AGTGGGATA	0	OnProtein	L_L	CTC_CTT	316	EcoO104H4_2009EL-2071	1879016	407066018		O3O_16630		COG3775 Phosphotransferase system, galactitol-specific IIC component	PTS system, galactitol-specific IIC component	AFS87065.1		CDS
34120	TCAACAGGC.CGGCGATCA	1	OnProtein	E_G	GAG_GGG	424	EcoO104H4_2009EL-2071	5093509	407062945	2.7.1.5	O3O_00995	rhaB	COG1070 Sugar (pentulose and hexulose) kinases	rhamnulokinase	AFS83992.1		CDS
35249	TTTAGCCGG.AATGAGAAA	0	OnProtein	G_G	GGA_GGG	73	EcoO104H4_2009EL-2071	1946947	407065964		O3O_16360		COG2244 Membrane protein involved in the export of O-antigen and teichoic acid	Wzx	AFS87011.1		CDS
