# Supplementary material for: When Whole-Genome Alignments Just Won't Work: kSNP v2 Software for Alignment-Free SNP Discovery and Phylogenetics of Hundreds of Microbial Genomes
Source: PLoS One. 2013 Dec 9;8(12):e81760. doi: 10.1371/journal.pone.0081760 (PMC3857212; doi:10.1371/journal.pone.0081760)
Supplement: Table S3 — SNP annotations mapping to the node with 397 SNP alleles uniquely shared by the European 2011–2012 outbreak in Figure 7. (XLSX) [file pone.0081760.s004.xlsx]

## Sheet: Table S3
LocusNum	Context	NonSynonymous	AnnotationType	AminoAcids	Codons	SNPPositiononProtein	RefGenomeID	PositionInRefGenome	Protein_GI	EC_number	locus_tag	gene	note	product	protein_id	function	primary_tag
119	AAAAAAATC.ATCAGGAAA	0	OnProtein	S_S	TCC_TCT	346	EcoO104H4_209EL-2071	3631161	407064277		O3O_07785		COG2199 FOG: GGDEF domain	membrane protein	AFS85324.1		CDS
188	AAAAAACCA.CAACCTTGA	0	UnannotatedRegion
264	AAAAAACTG.TCAAAAACC	0	OnProtein	E_E	GAA_GAG	140	EcoO104H4_209EL-2071	78175	407067695		O3O_25165		COG0262 Dihydrofolate reductase	dihydrofolate reductase	AFS88742.1		CDS
975	AAAAACGCG.TTTTTCTAC	1	OnProtein	A_T	ACG_GCG	67	EcoETEC_H10407	2141974	309702173		ETEC_1985			conserved hypothetical protein	CBJ01488.1		CDS
1956	AAAAATGCG.TTTCCGGTA	0	OnProtein	N_N	AAC_AAT	76	Eco53638	4261609	188490518		Ec53638_4379			conserved hypothetical protein	EDU65621.1		CDS
2272	AAAACAAGC.ATTACTTGG	1	OnProtein	N_Y	AAT_TAT	52	EcoO104H4_209EL-2071	3227526	407064655		O3O_09685			hypothetical protein	AFS85702.1		CDS
2329	AAAACACAG.AAAACTTAA	0	UnannotatedRegion
2400	AAAACACTG.CGCACTCCA	0	UnannotatedRegion
3070	AAAACCGGT.GGACTGAGT	0	OnProtein	V_V	GTC_GTT	134	EcoO104H4_209EL-2071	3196197	407064683		O3O_09840			hypothetical protein	AFS85730.1		CDS
4036	AAAACTTTG.CCGCGAAGC	0	OnProtein	G_G	GGA_GGG	107	EcoETEC_H10407	2134520	309702162		ETEC_1974			conserved hypothetical protein	CBJ01477.1		CDS
4131	AAAAGAAGA.CTGATTCAG	0	OnProtein	E_E	GAA_GAG	35	EcoO104H4_209EL-2071	3215465	407064667		O3O_09745			putative ATP-binding protein	AFS85714.1		CDS
5742	AAAATACGG.CAGGTGGAC	0	OnProtein	G_G	GGA_GGG	414	EcoNA114	909181	333968870		ECNA114_0852			Putative phage protein	AEG35675.1		CDS
9552	AAACCGCCG.GTCACCATG	1	OnProtein	A_S	GCG_TCG	83	Eco042	2611045	284922222	5.99.1.3	EC042_2471	gyrA		DNA gyrase subunit A	CBG35304.1		CDS
10548	AAACGCTCC.GAAATAAAC	0	OnProtein	R_R	AGA_CGA	25	Eco042	890676	284920579		EC042_0815	ninE		prophage protein	CBG33641.1		CDS
11678	AAACTGCAA.TACCTTCCA	1	OnProtein	K_N	AAA_AAT	17	Eco042	890654	284920579		EC042_0815	ninE		prophage protein	CBG33641.1		CDS
13044	AAAGATCAT.ATGCGCTTT	1	OnProtein	H_Y	CAT_TAT	97	EcoO104H4_209EL-2071	3216728	407064666		O3O_09740		COG2301 Citrate lyase beta subunit	hypothetical protein	AFS85713.1		CDS
13260	AAAGCAACG.GTGGTGAGT	1	OnProtein	C_R	CGT_TGT	18	EcoABU83972	1367983	307553145		ECABU_c13590			hypothetical protein encoded by prophage	ADN45920.1		CDS
13886	AAAGCGAAG.ACTATCAGC	1	OnProtein	D_N	AAC_GAC	384	Eco042	712504	284920405		EC042_0641			conserved hypothetical protein	CBG33466.1		CDS
14707	AAAGGCAGA.AAAGCAACG	0	OnProtein	E_E	GAA_GAG	14	EcoLF82	1002689	222032715		LF82_099		corresponding to LF82_p099 in publication : Miquel et al., PLoS One; CFT073; E2348	hypothetical protein	CAP75454.1		CDS
15038	AAAGGGATT.TGCTGCTGG	1	OnProtein	L_V	GTG_TTG	236	EcoO104H4_209EL-2071	2275955	407065619		O3O_14595		COG2199 FOG: GGDEF domain	diguanylate cyclase	AFS86666.1		CDS
16020	AAAGTTAAA.CTGCATAAA	0	NotProteinCoding				Eco53638	4565074	gene	locus_tag.location=4565053..4565232
16020	AAAGTTAAA.CTGCATAAA	0	NotProteinCoding				Eco53638	4565074	misc_RNA	locus_tag.location=4565053..4565232	product.location=4565053..4565232
16801	AAATACACC.AAAACAAAA	0	UnannotatedRegion
17368	AAATATCCT.CAATCCACC	1	OnProtein	K_Q	AAG_CAG	453	Eco042	5078737	284924433		EC042_4738			conserved hypothetical protein	CBG37558.1		CDS
17730	AAATCAATT.GTTATTGAA	0	UnannotatedRegion
20553	AAATTGCCG.CATTTTACC	1	OnProtein	A_V	GCC_GTC	216	Eco53638	3390372	188489615	1.3.1.-	Ec53638_3450	hcaB	identified by match to protein family HMM PF00106	2,3-dihydroxy-2,3-dihydrophenylpropionate dehydrogenase	EDU64718.1		CDS
20627	AAATTGGTA.TAACGTTGA	1	OnProtein	N_S	AAT_AGT	140	EcoO104H4_209EL-2071	2364253	407065535		O3O_14155		COG1045 Serine acetyltransferase	putative acetyltransferase	AFS86582.1		CDS
20998	AACAAAAAA.CCATCAACC	0	NotProteinCoding				Eco53638	415300	gene	gene.location=415231..415309	locus_tag.location=415231..415309
20998	AACAAAAAA.CCATCAACC	0	NotProteinCoding				Eco53638	415300	misc_RNA	gene.location=415231..415309	locus_tag.location=415231..415309	product.location=415231..415309
22171	AACACCAGC.AACTGCATG	1	OnProtein	*_E	GAA_TAA	286	EcoO104H4_209EL-2071	3222441	407064660		O3O_09710		COG4245 Uncharacterized protein encoded in toxicity protection region of plasmid R478, contains von Willebrand factor (vWF) domain	TerY3	AFS85707.1		CDS
22976	AACAGCCTG.CCGTCAGGA	0	OnProtein	G_G	GGC_GGT	253	EcoO104H4_209EL-2071	2390393	407065498		O3O_13970		COG0582 Integrase	integrase	AFS86545.1		CDS
26231	AACCCTATA.AAACGTTCG	1	OnProtein	E_K	AAA_GAA	718	Eco53638	198513	188490250		Ec53638_0242			biofilm PGA synthesis protein PgaA	EDU65353.1		CDS
27459	AACCGTGCG.AGTGCTTCG	0	OnProtein	L_L	CTA_CTT	98	EcoETEC_H10407	2134493	309702162		ETEC_1974			conserved hypothetical protein	CBJ01477.1		CDS
27733	AACCTCTCC.GTTCGCTGT	1	OnProtein	C_R	CGT_TGT	397	EcoBL21DE3	311935	242376113		B21_00283	yahJ		predicted deaminase with metallo-dependent hydrolase domain	CAQ30800.1		CDS
28766	AACGAGGTG.AAATGATAT	0	UnannotatedRegion
30110	AACGCTGAT.CTGTCTCAC	0	OnProtein	I_I	ATC_ATT	54	Eco042	3951128	284923451		EC042_3722	rpoH		RNA polymerase sigma-32 factor	CBG36546.1		CDS
30174	AACGCTGGA.GCTGACGGC	0	OnProtein	E_E	GAA_GAG	75	EcoETEC_H10407	2148842	309702181		ETEC_1993			putative phage small terminase subunit	CBJ01496.1		CDS
30530	AACGGATTG.GTGGGCATC	1	OnProtein	H_R	CAC_CGC	66	EcoO104H4_209EL-2071	2388654	407065501		O3O_13985			hypothetical protein	AFS86548.1		CDS
32531	AACTATTGA.CAGAACGGT	0	OnProtein	E_E	GAA_GAG	283	Eco042	2451306	284922097		EC042_2341			fimbrial outer membrane usher protein	CBG35176.1		CDS
33640	AACTGTAAC.CTCTCCCCA	0	UnannotatedRegion
33770	AACTTAAAA.CTGCCGCTG	0	UnannotatedRegion
33898	AACTTCACG.GGAGAATGG	0	OnProtein	R_R	CGA_CGC	242	EcoO104H4_209EL-2071	3214176	407064669		O3O_09755			hypothetical protein	AFS85716.1		CDS
35077	AAGAATGAA.CCGGATATT	1	OnProtein	K_N	AAA_AAT	2	EcoABU83972	1170477	307552925		ECABU_c11320			hypothetical protein	ADN45700.1		CDS
35148	AAGAATTAT.AGAGCGGTA	1	OnProtein	E_Q	CAG_GAG	38	EcoO104H4_209EL-2071	2389346	407065499		O3O_13975		COG2944 Predicted transcriptional regulator	repressor protein C	AFS86546.1		CDS
35699	AAGAGCAAT.TCCTCGTTC	1	OnProtein	D_E	GAA_GAT	105	EcoABU83972	1367720	307553145		ECABU_c13590			hypothetical protein encoded by prophage	ADN45920.1		CDS
36332	AAGATGATG.CAAACCTAC	1	OnProtein	A_T	ACA_GCA	2	EcoO104H4_209EL-2071	2542670	407065339		O3O_13170			hypothetical protein	AFS86386.1		CDS
37114	AAGCAGCCA.CTGACTGCC	1	OnProtein	R_S	AGA_AGC	203	EcoO104H4_209EL-2071	3215194	407064668		O3O_09750		COG0561 Predicted hydrolases of the HAD superfamily	hypothetical protein	AFS85715.1		CDS
37172	AAGCAGGAT.AACGCCAGA	1	OnProtein	F_L	TTC_TTG	54	EcoO7K1_CE10	2514340	349738550		CE10_2487			hypothetical protein	AEQ13256.1		CDS
39941	AAGGAGCCA.TGATTATAT	0	OnProtein	Q_Q	CAA_CAG	39	EcoO104H4_209EL-2071	77872	407067695		O3O_25165		COG0262 Dihydrofolate reductase	dihydrofolate reductase	AFS88742.1		CDS
40417	AAGGCGCGA.CCCGACGCT	1	OnProtein	N_T	AAC_ACC	89	EcoO104H4_209EL-2071	4949068	407063061		O3O_01590		COG3541 Predicted nucleotidyltransferase	hypothetical protein	AFS84108.1		CDS
41346	AAGGTTCAC.CCGCTGTGA	0	OnProtein	G_G	GGG_GGT	301	EcoO104H4_209EL-2071	3213285	407064670		O3O_09760		COG0188 Type IIA topoisomerase (DNA gyrase/topo II, topoisomerase IV), A subunit	hypothetical protein	AFS85717.1		CDS
41563	AAGTAAGTG.CGTCAGTGA	1	OnProtein	D_G	GAC_GGC	45	EcoETEC_H10407	2135432	309702165		ETEC_1977			conserved hypothetical protein	CBJ01480.1		CDS
42126	AAGTCGTCT.TAGGCGACT	0	UnannotatedRegion
42745	AAGTTAAAC.GTAAAATAA	1	OnProtein	G_S	AGT_GGT	76	EcoO104H4_209EL-2071	2364060	407065535		O3O_14155		COG1045 Serine acetyltransferase	putative acetyltransferase	AFS86582.1		CDS
44467	AATAATAAA.AAATCTATC	1	OnProtein	K_N	AAA_AAT	344	EcoO104H4_209EL-2071	3631155	407064277		O3O_07785		COG2199 FOG: GGDEF domain	membrane protein	AFS85324.1		CDS
47253	AATATGATA.ATAACAACG	0	UnannotatedRegion
47307	AATATGCGC.AAAGTATTA	0	OnProtein	F_F	TTC_TTT	35	Eco042	2871852	284922450		EC042_2704			putative signal transduction protein	CBG35537.1		CDS
48258	AATCAATGA.ATTTTCAAT	0	OnProtein	I_I	ATA_ATT	3	EcoO104H4_209EL-2071	77764	407067695		O3O_25165		COG0262 Dihydrofolate reductase	dihydrofolate reductase	AFS88742.1		CDS
52887	AATCTTTTT.ACTGAATGA	0	OnProtein	V_V	GTA_GTG	27	EcoNA114	964767	333968938		ECNA114_0920			Hypothetical protein	AEG35743.1		CDS
56603	AATGGTCAT.TGCGTGACT	1	OnProtein	K_R	AAA_AGA	67	EcoETEC_H10407	2135498	309702165		ETEC_1977			conserved hypothetical protein	CBJ01480.1		CDS
57380	AATGTGGAC.CATCGTGGA	0	UnannotatedRegion
57444	AATGTGTTA.CAGGAATCC	0	UnannotatedRegion
57838	AATTAAATG.TTAATTTCA	0	UnannotatedRegion
58333	AATTACCGG.GTTGCAGGA	1	OnProtein	A_E	GAG_GCG	306	Eco042	2422313	284922070		EC042_2315	mdtC		multidrug resistance protein	CBG35149.1		CDS
58449	AATTACTGG.GGCGAAGTG	1	OnProtein	G_R	AGG_GGG	68	Eco53638	1315236	188488068		Ec53638_1350		identified by match to protein family HMM PF00577	fimbrial usher protein	EDU63171.1		CDS
58883	AATTCACAG.CGAGGAAAT	1	OnProtein	A_D	GAC_GCC	124	EcoO104H4_209EL-2071	2582074	407065298		O3O_12965		COG3561 Phage anti-repressor protein	phage anti-repressor protein AntB	AFS86345.1		CDS
65394	ACACGTCGC.GGTCCGCGT	1	OnProtein	L_P	CCG_CTG	80	EcoO104H4_209EL-2071	2381245	407065514		O3O_14050			hypothetical protein	AFS86561.1		CDS
65656	ACACTGTTC.CGATTGCCC	1	OnProtein	P_S	CCG_TCG	656	Eco042	4749922	284924152		EC042_4427	uvrA		UvrABC system protein A (excinuclease ABC subunit A)	CBG37251.1		CDS
66230	ACAGATCAT.TATATGTCT	1	OnProtein	L_V	GTA_TTA	94	EcoO104H4_209EL-2071	78035	407067695		O3O_25165		COG0262 Dihydrofolate reductase	dihydrofolate reductase	AFS88742.1		CDS
66340	ACAGATTGA.GCTGGCGAA	1	OnProtein	D_E	GAG_GAT	33	Eco53638	3846708	188491376		Ec53638_3926		identified by match to protein family HMM PF00005	ABC transporter, ATP-binding protein	EDU66479.1		CDS
67053	ACAGCGTGA.AAGCTGGCA	0	OnProtein	E_E	GAA_GAG	77	EcoO104H4_209EL-2071	2385468	407065511		O3O_14035			phage replication protein	AFS86558.1		CDS
67258	ACAGGAAAG.GATAAAACC	0	OnProtein	R_R	AGA_AGG	139	EcoO104H4_209EL-2071	2535550	407065353		O3O_13240			hypothetical protein	AFS86400.1		CDS
67573	ACAGGCCAG.CTAAAGGGC	0	OnProtein	R_R	AGA_AGG	45	EcoO104H4_209EL-2071	2375231	407065520		O3O_14080			terminase, endonuclease subunit	AFS86567.1		CDS
68056	ACAGGTGCC.AAAAATTAG	1	OnProtein	K_Q	AAA_CAA	18	EcoO104H4_209EL-2071	2367110	407065533		O3O_14145		COG5301 Phage-related tail fibre protein	putative side tail fiber protein	AFS86580.1		CDS
68232	ACAGTAGCA.CGGATGTTG	1	OnProtein	A_S	GCG_TCG	183	EcoO104H4_209EL-2071	2364483	407065534		O3O_14150			putative tail fiber assembly protein	AFS86581.1		CDS
68961	ACATATTAG.AACCAACCA	0	NotProteinCoding				Eco042	2923451	misc_feature	note.location=2922497..2927740
71392	ACCACAAAA.CTGACGTTC	0	OnProtein	S_S	AGC_AGT	268	Eco53638	4536923	188489810		Ec53638_4683		identified by match to protein family HMM PF01408; match to protein family HMM PF02894	gfo/idh/mocA family	EDU64913.1		CDS
71465	ACCACACGG.CTGGCGTTG	0	OnProtein	G_G	GGA_GGG	64	EcoO104H4_209EL-2071	2385893	407065510		O3O_14030			hypothetical protein	AFS86557.1		CDS
72032	ACCACGTGC.CCCTGTAGC	0	OnProtein	G_G	GGG_GGT	232	EcoIHE3034	2659408	294491088		ECOK1_2573		identified by match to protein family HMM PF04860; match to protein family HMM TIGR01540	phage portal protein, PBSX family	ADE89844.1		CDS
72381	ACCAGAGCG.AGATAATCG	1	OnProtein	F_S	TCC_TTC	9	Eco042	1551330	284921246		EC042_1488			phage endopeptidase/lysis protein	CBG34312.1		CDS
73513	ACCATGCCT.GAATATCCG	1	OnProtein	L_P	CCA_CTA	87	Eco042	1156775	284920831		EC042_1072	torC		cytochrome c-type protein	CBG33894.1		CDS
73620	ACCATTACC.GTTATGCGT	0	OnProtein	P_P	CCC_CCG	62	EcoO104H4_209EL-2071	3230006	407064652		O3O_09670		COG1794 Aspartate racemase	aspartate racemase	AFS85699.1		CDS
73949	ACCCACCCC.CCTGACGGA	0	OnProtein	G_G	GGC_GGG	292	EcoO104H4_209EL-2071	3213258	407064670		O3O_09760		COG0188 Type IIA topoisomerase (DNA gyrase/topo II, topoisomerase IV), A subunit	hypothetical protein	AFS85717.1		CDS
74679	ACCCGACAC.CATGTACGG	0	OnProtein	T_T	ACA_ACG	7	Eco042	5149649	284924499		EC042_4810			conserved hypothetical protein	CBG37633.1		CDS
75556	ACCCTGGTC.CGGGTTACC	0	OnProtein	R_R	CGC_CGT	23	EcoO104H4_209EL-2071	3213519	407064669		O3O_09755			hypothetical protein	AFS85716.1		CDS
76481	ACCGATCAC.CTAACCCGG	0	NotProteinCoding				EcoO104H4_209EL-2071	2527407	misc_feature	note.location=2526505..2528577
77828	ACCGCTGGC.CGGAAAATC	0	OnProtein	R_R	CGC_CGT	279	EcoO104H4_209EL-2071	4633614	407063356		O3O_03115		COG4227 Antirestriction protein	hypothetical protein	AFS84403.1		CDS
77956	ACCGCTTTC.GGATGTGCT	0	OnProtein	P_P	CCA_CCT	55	EcoO104H4_209EL-2071	2581108	407065301		O3O_12980			hypothetical protein	AFS86348.1		CDS
78567	ACCGGCCCC.AGCCCAACG	0	OnProtein	L_L	CTA_CTT	95	EcoO104H4_209EL-2071	3213735	407064669		O3O_09755			hypothetical protein	AFS85716.1		CDS
81072	ACCTGCGCG.AGAAAAAGC	0	UnannotatedRegion
81417	ACCTGTTGG.GACGCTGAA	1	OnProtein	A_V	GCG_GTG	165	Eco53638	1668992	188489905	2.6.1.57	Ec53638_1710	tyrB	identified by match to protein family HMM PF00155	aromatic-amino-acid transaminase	EDU65008.1		CDS
82916	ACGACCAGC.ATTGATCCG	0	OnProtein	A_A	GCC_GCT	14	EcoO104H4_209EL-2071	2385657	407065511		O3O_14035			phage replication protein	AFS86558.1		CDS
83188	ACGACGTCT.AGCCACCGG	0	OnProtein	L_L	CTA_CTC	52	EcoO104H4_209EL-2071	2542607	407065340		O3O_13175			NinE protein	AFS86387.1		CDS
86029	ACGCCTCCG.CGTTCACTC	1	OnProtein	A_G	GCC_GGC	57	EcoETEC_H10407	2168219	309702205		ETEC_2018		bacteriophage regulatory protein. bacteriophage regulatory protein	DNA-binding transcriptional regulator prophage remnant	CBJ01521.1		CDS
87196	ACGCTAACC.TTTCGCTAC	1	OnProtein	H_R	CAT_CGT	18	EcoO104H4_209EL-2071	2388798	407065501		O3O_13985			hypothetical protein	AFS86548.1		CDS
87509	ACGCTGAAG.CGTATCAGA	1	OnProtein	A_T	ACG_GCG	218	EcoIHE3034	2654404	294492024		ECOK1_2568		identified by match to protein family HMM PF05840	putative replication gene A protein	ADE90780.1		CDS
88192	ACGGAAAAA.GCTTAATTG	1	OnProtein	H_R	CAT_CGT	5	EcoO104H4_209EL-2071	2387438	407065506		O3O_14010			hypothetical protein	AFS86553.1		CDS
88531	ACGGATACC.CCGACGCAG	1	OnProtein	A_T	ACC_GCC	110	EcoO104H4_209EL-2071	2368256	407065531		O3O_14135		COG3948 Phage-related baseplate assembly protein	baseplate assembly protein	AFS86578.1		CDS
88734	ACGGCAACC.CACATAACT	1	OnProtein	A_V	GCG_GTG	100	EcoETEC_H10407	2163462	309702199		ETEC_2012			phage tail E family protein	CBJ01515.1		CDS
90340	ACGGTCGCA.CTGATGTTC	1	OnProtein	P_S	CCT_TCT	248	EcoO104H4_209EL-2071	2390376	407065498		O3O_13970		COG0582 Integrase	integrase	AFS86545.1		CDS
94136	ACTCAGAAG.GGCATTATA	0	UnannotatedRegion
94234	ACTCAGTAA.CAGCTATAC	0	OnProtein	K_K	AAA_AAG	145	EcoO104H4_209EL-2071	2582010	407065298		O3O_12965		COG3561 Phage anti-repressor protein	phage anti-repressor protein AntB	AFS86345.1		CDS
95433	ACTGAAAGA.CATGAACAG	0	OnProtein	E_E	GAA_GAG	162	EcoETEC_H10407	2155404	309702193		ETEC_2005	H	Similar to Bacteriophage P2 h probable tail fiber protein (gph). UniProt:P26700 (669 aa) fasta scores: E()=4.2e-63, 49.746% id in 788 aa, and C-terminus is similar to Shigella sonnei. bv' UniProt:Q53813 (EMBL:D00660 (318 aa) fasta scores: E()=2.3e-122, 95.597% id in 318 aa	probable tail fiber protein (gph)	CBJ01508.1		CDS
96582	ACTGCACTG.CCCCCGATC	1	OnProtein	A_S	GCC_TCC	102	Eco042	789217	284920475		EC042_0714			putative esterase/lipase	CBG33537.1		CDS
97613	ACTGGAAGC.TTCCATAAA	0	OnProtein	A_A	GCC_GCT	46	EcoETEC_H10407	2168187	309702205		ETEC_2018		bacteriophage regulatory protein. bacteriophage regulatory protein	DNA-binding transcriptional regulator prophage remnant	CBJ01521.1		CDS
99689	ACTGTTGGT.GCACTGCTG	0	OnProtein	A_A	GCA_GCG	474	EcoDH1	2448008	260449499		EcDH1_2274		PFAM: tail fiber repeat containing protein; tail fiber repeat 2 protein; Tail Collar domain protein; Prophage tail fibre domain protein; KEGG: ssn:SSON_2410 phage protein-related	Prophage tail fibre domain protein	ACX39921.1		CDS
101732	AGAAAATAC.TTGATGATA	1	OnProtein	I_V	ATT_GTT	37	EcoO104H4_209EL-2071	2543424	407065337		O3O_13160			Protein ninH from prophage	AFS86384.1		CDS
103161	AGAACTGAA.TCTGATTAC	0	OnProtein	N_N	AAC_AAT	155	EcoO104H4_209EL-2071	2581980	407065298		O3O_12965		COG3561 Phage anti-repressor protein	phage anti-repressor protein AntB	AFS86345.1		CDS
104279	AGAATAGGG.AATTCCGCC	0	UnannotatedRegion
104464	AGAATGACC.GGGGAGCCG	1	OnProtein	L_Q	CAG_CTG	355	EcoABU83972	2300316	307554037		ECABU_c22930	ibrA		immunoglobulin-binding regulator A	ADN46812.1		CDS
105054	AGACATAAA.ACGCCTTAA	0	UnannotatedRegion
105090	AGACATCCC.GTCGCCCTC	0	OnProtein	P_P	CCC_CCT	52	EcoO104H4_209EL-2071	3216595	407064666		O3O_09740		COG2301 Citrate lyase beta subunit	hypothetical protein	AFS85713.1		CDS
105299	AGACCCGGT.GCCCGTGCC	0	OnProtein	V_V	GTA_GTG	95	EcoO104H4_209EL-2071	2385414	407065511		O3O_14035			phage replication protein	AFS86558.1		CDS
105737	AGACGGACC.CATTTTCAG	0	OnProtein	P_P	CCA_CCG	119	EcoETEC_H10407	2150895	309702185		ETEC_1997			putative phage PS3	CBJ01500.1		CDS
106016	AGACTCCCC.ATGAGCGGC	0	OnProtein	I_I	ATC_ATT	634	EcoIHE3034	2655654	294492024		ECOK1_2568		identified by match to protein family HMM PF05840	putative replication gene A protein	ADE90780.1		CDS
110618	AGATTTAAT.GTCACTCCG	1	OnProtein	C_S	AGT_TGT	60	EcoO104H4_209EL-2071	2542629	407065340		O3O_13175			NinE protein	AFS86387.1		CDS
112294	AGCACTGAG.CGTATACCG	1	OnProtein	A_T	ACG_GCG	37	EcoO104H4_209EL-2071	3190460	407064691		O3O_09880			hypothetical protein	AFS85738.1		CDS
113559	AGCATGCCC.CCTGCGCTC	0	OnProtein	G_G	GGA_GGC	653	EcoO104H4_209EL-2071	2365203	407065533		O3O_14145		COG5301 Phage-related tail fibre protein	putative side tail fiber protein	AFS86580.1		CDS
114668	AGCCATAAA.TAAGCAACC	0	UnannotatedRegion
114728	AGCCATCAG.CACCTCCCA	1	OnProtein	A_V	GCC_GTC	394	EcoETEC_H10407	2164331	309702201		ETEC_2014			phage tail sheath protein	CBJ01517.1		CDS
117385	AGCGAGTCA.CTTGGGAAG	0	OnProtein	L_L	CTG_TTG	171	EcoO104H4_209EL-2071	1543566	407066321		O3O_18175		COG2207 AraC-type DNA-binding domain-containing proteins	putative DNA-binding protein, ARAC-type	AFS87368.1		CDS
118995	AGCGGCATT.CATCACCAT	1	OnProtein	F_L	TTA_TTC	48	EcoABU83972	987132	307552749	2.7.4.14	ECABU_c09480	cmk		cytidylate kinase	ADN45524.1		CDS
120693	AGCTCGCGT.ATTAGCAGA	0	OnProtein	V_V	GTA_GTG	74	EcoO104H4_209EL-2071	2581322	407065300		O3O_12975			hypothetical protein	AFS86347.1		CDS
121137	AGCTGGCAA.TGAAGGTAA	1	OnProtein	N_S	AAT_AGT	102	Eco042	5050095	284924410		EC042_4714	cybC		soluble cytochrome b562	CBG37534.1		CDS
121209	AGCTGGGCC.CAGGGCCCC	0	OnProtein	P_P	CCG_CCT	367	EcoO104H4_209EL-2071	2560392	407065318		O3O_13065			putative tail fiber protein	AFS86365.1		CDS
121519	AGCTTCCTG.TTTGTAGCC	0	OnProtein	K_K	AAA_AAG	84	EcoO83H1_NRG857C	1009208	312945528		NRG857_04640			putative recombination protein	ADR26355.1		CDS
121811	AGGAAAAAT.TGATACATA	0	NotProteinCoding				Shifl_2a_301	3806674	gene	db_xref.location=3592993..3952918	locus_tag.location=3592993..3952918
121811	AGGAAAAAT.TGATACATA	0	NotProteinCoding				Shifl_2a_301	3806674	misc_feature	note.location=3806606..3836346
122877	AGGATATTT.TTGCACGTC	0	UnannotatedRegion
123716	AGGCAGGGT.ACGGACGTC	0	OnProtein	V_V	GTC_GTT	26	EcoO104H4_209EL-2071	2359364	407065540		O3O_14180		COG3498 Phage tail tube protein FII	putative tail tube protein	AFS86587.1		CDS
125518	AGGCTTCTT.CTTCGCTTC	1	OnProtein	E_K	AAA_GAA	53	EcoO104H4_209EL-2071	2385542	407065511		O3O_14035			phage replication protein	AFS86558.1		CDS
125779	AGGGAGGTC.CTATGTTCC	0	UnannotatedRegion
125844	AGGGATCCG.ACGCGGCTG	0	OnProtein	V_V	GTA_GTC	76	EcoO104H4_209EL-2071	3214813	407064668		O3O_09750		COG0561 Predicted hydrolases of the HAD superfamily	hypothetical protein	AFS85715.1		CDS
126374	AGGGGAAGA.TCGACATCG	1	OnProtein	I_T	ACT_ATT	92	EcoO104H4_209EL-2071	3205405	407064678		O3O_09800		COG2963 Transposase and inactivated derivatives	IS66 transposase	AFS85725.1		CDS
127204	AGGTAGCGG.ACTGGAGCA	1	OnProtein	A_V	GCA_GTA	188	EcoO104H4_209EL-2071	2390197	407065498		O3O_13970		COG0582 Integrase	integrase	AFS86545.1		CDS
128865	AGTAACATC.GCAAACTCA	0	OnProtein	A_A	GCA_GCT	24	EcoO104H4_209EL-2071	2389306	407065499		O3O_13975		COG2944 Predicted transcriptional regulator	repressor protein C	AFS86546.1		CDS
130133	AGTCACGAC.TCACCCGGA	1	OnProtein	H_R	CAT_CGT	165	Eco53638	1844792	188489254		Ec53638_1874		identified by match to protein family HMM PF03406	putative phage protein	EDU64357.1		CDS
130581	AGTCCAGAG.AGTTTTACC	1	OnProtein	A_S	GCT_TCT	60	EcoO104H4_209EL-2071	49160	407067734		O3O_25360			hypothetical protein	AFS88781.1		CDS
137281	ATAAGAAAA.GTGAAAACA	0	UnannotatedRegion
137579	ATAAGGCAC.CTATCTCAC	0	UnannotatedRegion
139119	ATACATTCA.CAGCTTAAC	1	OnProtein	S_T	ACC_AGC	292	EcoNA114	3558063	333971535		ECNA114_3501	fliD		Flagellar capping protein FliD	AEG38340.1		CDS
139478	ATACCGGAG.GAAGAGAAA	0	OnProtein	S_S	AGC_AGT	87	EcoO104H4_209EL-2071	2581283	407065300		O3O_12975			hypothetical protein	AFS86347.1		CDS
139563	ATACCTGCA.CCTAAATAA	0	UnannotatedRegion
139736	ATACGCCGC.AGGACGGAA	1	OnProtein	*_W	TAG_TGG	366	EcoO104H4_209EL-2071	3233912	407064645		O3O_09635		COG3969 Predicted phosphoadenosine phosphosulfate sulfotransferase	hypothetical protein	AFS85692.1		CDS
142127	ATATAAGCG.ACGTTCACC	0	OnProtein	V_V	GTA_GTG	166	Eco042	680538	284920374		EC042_0610	pheP		phenylalanine-specific permease	CBG33435.1		CDS
142345	ATATATAAC.AAAAAGAGC	0	OnProtein	T_T	ACA_ACT	181	EcoO104H4_209EL-2071	2364377	407065535		O3O_14155		COG1045 Serine acetyltransferase	putative acetyltransferase	AFS86582.1		CDS
143466	ATATGGTGA.GGAATGCCG	1	OnProtein	D_E	GAG_GAT	89	EcoNA114	921458	333968887		ECNA114_0869			Hypothetical protein	AEG35692.1		CDS
144786	ATCAAATAA.CCCTGAAGA	0	OnProtein	G_G	GGA_GGG	24	EcoO104H4_209EL-2071	2386013	407065510		O3O_14030			hypothetical protein	AFS86557.1		CDS
146894	ATCAGCATC.AAACATTCC	1	OnProtein	F_L	TTA_TTC	743	EcoKO11FL	890919	323377234		EKO11_0853		KEGG: eoh:ECO103_3453 putative selenate reductase subunit YgfK; TIGRFAM: selenate reductase YgfK; PFAM: FAD-dependent pyridine nucleotide-disulphide oxidoreductase	selenate reductase YgfK	ADX49502.1		CDS
147961	ATCATGATG.GCTTTTAAC	0	OnProtein	A_A	GCA_GCG	95	EcoO104H4_209EL-2071	3216724	407064666		O3O_09740		COG2301 Citrate lyase beta subunit	hypothetical protein	AFS85713.1		CDS
148735	ATCCAGATT.AACATCTCA	1	OnProtein	F_L	TTA_TTT	31	EcoCloneDi2	1307299	355419698		i02_1315			hypothetical protein	AER83895.1		CDS
150442	ATCCGCTTT.CTGACAGCG	1	OnProtein	R_S	AGG_AGT	59	EcoETEC_H10407	2163068	309702198		ETEC_2011			putative tail protein	CBJ01514.1		CDS
150696	ATCCGGGAT.GAAGAAATA	0	OnProtein	S_S	TCG_TCT	42	EcoO104H4_209EL-2071	3229946	407064652		O3O_09670		COG1794 Aspartate racemase	aspartate racemase	AFS85699.1		CDS
150888	ATCCGTCAG.GTGACACTG	0	OnProtein	S_S	AGC_AGT	129	EcoETEC_H10407	2152951	309702189		ETEC_2001			putative phage baseplate assembly protein V	CBJ01504.1		CDS
152670	ATCGCCAAC.TGTATAATC	0	OnProtein	L_L	CTG_TTG	39	Eco042	743859	284920435		EC042_0670	mrdA		penicillin-binding protein 2	CBG33496.1		CDS
156122	ATCTGATGT.AAAACCTTC	0	OnProtein	V_V	GTA_GTT	37	EcoO104H4_209EL-2071	2542562	407065340		O3O_13175			NinE protein	AFS86387.1		CDS
158202	ATGAATTAG.GCATCATCA	0	OnProtein	A_A	GCA_GCG	35	EcoO55H7_RM12579	304362	374357194		ECO55CA74_01345			hypothetical protein	AEZ38901.1		CDS
158547	ATGACGAGT.TCGTAGGCC	0	OnProtein	E_E	GAA_GAG	168	EcoO104H4_209EL-2071	2581941	407065298		O3O_12965		COG3561 Phage anti-repressor protein	phage anti-repressor protein AntB	AFS86345.1		CDS
159439	ATGATGCAG.CGCAGAACA	1	OnProtein	A_S	GCG_TCG	524	Eco53638	4003782	188489603	2.7.10.1	Ec53638_4096	wzc	identified by match to protein family HMM PF02706; match to protein family HMM TIGR01007	tyrosine-protein kinase wzc	EDU64706.1		CDS
162464	ATGGAGAGA.CCGATTTGA	1	OnProtein	N_S	AAC_AGC	28	EcoABU83972	1367952	307553145		ECABU_c13590			hypothetical protein encoded by prophage	ADN45920.1		CDS
164746	ATGTAGCTG.CAGGGCCCC	1	OnProtein	C_W	TGC_TGG	91	EcoP12b	496679	383101841		P12B_c0469			hypothetical protein	AFG39350.1		CDS
166170	ATTAAAATT.ATTTCATGA	0	OnProtein	I_I	ATC_ATT	368	Eco042	3998917	284923502		EC042_3773			conserved hypothetical protein	CBG36597.1		CDS
166253	ATTAAAGAC.CACCTCGCG	0	OnProtein	T_T	ACA_ACG	145	EcoO104H4_209EL-2071	3212817	407064670		O3O_09760		COG0188 Type IIA topoisomerase (DNA gyrase/topo II, topoisomerase IV), A subunit	hypothetical protein	AFS85717.1		CDS
166861	ATTAATAGG.TCTGATGAA	0	OnProtein	E_E	GAA_GAG	30	Eco042	1972370	284921640		EC042_1886	arpB		putative type III effector protein (ankyrin repeat protein B)	CBG34712.1		CDS
168341	ATTATAAAG.TCTAAGAAT	0	UnannotatedRegion
168411	ATTATATTC.TCGCACGCC	0	UnannotatedRegion
169985	ATTCATCAA.AAATATATC	1	OnProtein	F_I	ATT_TTT	39	EcoO104H4_209EL-2071	2355689	407065543		O3O_14195			hypothetical protein	AFS86590.1		CDS
170394	ATTCCCCTT.TACCTGTCC	1	OnProtein	K_Q	AAA_CAA	159	EcoIHE3034	2751852	294490080		ECOK1_2677		identified by match to protein family HMM PF04447; match to protein family HMM PF04448	conserved hypothetical protein	ADE88836.1		CDS
170688	ATTCCTTAA.TGTCATATC	0	UnannotatedRegion
173056	ATTGCCGGA.TAACAAAAA	0	UnannotatedRegion
173341	ATTGCGTGA.GCCTTCCAG	0	OnProtein	A_A	GCA_GCC	10	EcoABU83972	4043923	307555644		ECABU_c39800			hypothetical protein	ADN48419.1		CDS
174447	ATTGTGTGC.CTTTGGGTG	1	OnProtein	A_T	ACT_GCT	67	EcoO104H4_209EL-2071	3260121	407064624		O3O_09530			hypothetical protein	AFS85671.1		CDS
174681	ATTTAAAAT.AATATATTA	0	UnannotatedRegion
175419	ATTTATTCA.AAGCTTGCA	0	UnannotatedRegion
176006	ATTTCTCGC.TTATTATCC	1	OnProtein	L_P	CCT_CTT	23	EcoUMNK88	3599896	332344925		UMNK88_3723			hypothetical protein	AEE58259.1		CDS
177365	ATTTTGCAG.GTCTCTAAA	0	OnProtein	T_T	ACA_ACT	720	Eco53638	234627	188489187		Ec53638_0275	torS	identified by match to protein family HMM PF00072; match to protein family HMM PF00512; match to protein family HMM PF00672; match to protein family HMM PF01627; match to protein family HMM PF02518; match to protein family HMM TIGR02956	sensor histidine kinase/response regulator TorS	EDU64290.1		CDS
177833	ATTTTTGCA.TAAGCAGCG	0	OnProtein	L_L	CTA_TTA	77	EcoO104H4_209EL-2071	2388622	407065501		O3O_13985			hypothetical protein	AFS86548.1		CDS
179606	CAAACGCAT.CGCAAAAAA	0	OnProtein	I_I	ATC_ATT	11	EcoO104H4_209EL-2071	2389667	407065498		O3O_13970		COG0582 Integrase	integrase	AFS86545.1		CDS
181102	CAAATCCAT.CCCGCCAGC	0	OnProtein	G_G	GGA_GGC	43	Eco042	5170043	284924513		EC042_4826	gntP		high-affinity gluconate transporter	CBG37650.1		CDS
183513	CAACGAATG.CAATTAATC	1	OnProtein	*_W	TGA_TGG	37	EcoO7K1_CE10	5030807	349740883		CE10_4923	yjfL		inner membrane protein, UPF0719 family	AEQ15589.1		CDS
184116	CAACGGCGA.AGGGGAGCG	1	OnProtein	I_V	ATC_GTC	313	EcoO104H4_209EL-2071	3214387	407064669		O3O_09755			hypothetical protein	AFS85716.1		CDS
184275	CAACGGTTG.CGGATGCGG	1	OnProtein	A_V	GCC_GTC	10	EcoKO11FL	1849396	323378102		EKO11_1751		manually curated; KEGG: sfv:SFV_2308 ribonucleotide-diphosphate reductase subunit beta	hypothetical protein	ADX50370.1		CDS
185940	CAAGGAGCG.AGCGACTGG	0	UnannotatedRegion
188250	CAATGCTGC.GGATGCGGC	0	UnannotatedRegion
188696	CAATTCACA.CCGAGGAAA	1	OnProtein	A_T	ACC_GCC	124	EcoO104H4_209EL-2071	2582075	407065298		O3O_12965		COG3561 Phage anti-repressor protein	phage anti-repressor protein AntB	AFS86345.1		CDS
189434	CACAAGAAT.CGGTCAAAC	0	OnProtein	R_R	CGC_CGT	347	EcoO104H4_209EL-2071	3214491	407064669		O3O_09755			hypothetical protein	AFS85716.1		CDS
192257	CACCAGCCC.TCATTCATC	0	OnProtein	D_D	GAC_GAT	538	Eco042	4053526	284923549		EC042_3819			putative outer membrane assembly protein	CBG36644.1		CDS
192991	CACCATGGT.ATGGCCACA	0	OnProtein	V_V_V	GTA_GTG_GTT	149	EcoETEC_H10407	2155365	309702193		ETEC_2005	H	Similar to Bacteriophage P2 h probable tail fiber protein (gph). UniProt:P26700 (669 aa) fasta scores: E()=4.2e-63, 49.746% id in 788 aa, and C-terminus is similar to Shigella sonnei. bv' UniProt:Q53813 (EMBL:D00660 (318 aa) fasta scores: E()=2.3e-122, 95.597% id in 318 aa	probable tail fiber protein (gph)	CBJ01508.1		CDS
193489	CACCCGCAA.CTTGACCGC	0	OnProtein	N_N	AAC_AAT	89	EcoBL21DE3	3723945	242379196		B21_03483	aec79		aec79	CAQ34000.1		CDS
194945	CACCGGTAG.ATTCCTTAA	0	UnannotatedRegion
195751	CACCTGGCT.ATTGAAAAA	0	OnProtein	L_L	CTA_CTG	53	EcoO104H4_209EL-2071	2388692	407065501		O3O_13985			hypothetical protein	AFS86548.1		CDS
198373	CACGTCATT.ACGCGGGTC	0	OnProtein	V_V	GTC_GTT	54	EcoETEC_H10407	2165350	309702201		ETEC_2014			phage tail sheath protein	CBJ01517.1		CDS
199495	CACTGCCAC.GCAGGATCC	1	OnProtein	L_Q	CAG_CTG	35	Eco042	518316	284920244		EC042_0472			putative lipoprotein	CBG33303.1		CDS
200828	CAGAAACAT.AAAATCGGG	1	OnProtein	H_Y	CAT_TAT	7	Eco042	685484	284920379	6.3.-.-	EC042_0615	ybdK		carboxylate-amine ligase	CBG33440.1		CDS
205278	CAGCACTGA.ACGTATACC	0	OnProtein	E_E	GAA_GAG	36	EcoABU83972	1261123	307553029		ECABU_c12400			hypothetical protein	ADN45804.1		CDS
206669	CAGCATTGC.GCAAATACG	0	OnProtein	A_A	GCA_GCG	89	EcoO104H4_209EL-2071	2385818	407065510		O3O_14030			hypothetical protein	AFS86557.1		CDS
207903	CAGCCGGTT.TAACGCTGC	1	OnProtein	F_Y	TAT_TTT	640	EcoO104H4_209EL-2071	2365243	407065533		O3O_14145		COG5301 Phage-related tail fibre protein	putative side tail fiber protein	AFS86580.1		CDS
211403	CAGCTCGCG.AATTAGCAG	1	OnProtein	A_V	GCA_GTA	74	EcoO104H4_209EL-2071	2581323	407065300		O3O_12975			hypothetical protein	AFS86347.1		CDS
211659	CAGCTGGCC.AGCATATGG	0	OnProtein	L_L	CTC_CTT	108	EcoO104H4_209EL-2071	3214909	407064668		O3O_09750		COG0561 Predicted hydrolases of the HAD superfamily	hypothetical protein	AFS85715.1		CDS
212097	CAGGAAAAC.CTGTTGATG	0	NotProteinCoding				EcoO104H4_209EL-2071	2526741	misc_feature	note.location=2526505..2528577
213625	CAGGCGCTG.GAATCGATA	0	OnProtein	S_S	TCC_TCT	193	EcoO104H4_209EL-2071	3878275	407064033		O3O_06555		COG3696 Putative silver efflux pump	copper/silver efflux system, membrane component	AFS85080.1		CDS
215632	CAGGTTTTT.GGGTTCTGG	0	OnProtein	P_P	CCA_CCG	170	EcoABU83972	188294	307552013	3.4.21.-	ECABU_c01750	degP		periplasmic serine protease DegP	ADN44788.1		CDS
215660	CAGTAAAAT.AGCCATCAG	1	OnProtein	D_N	AAT_GAT	6	Eco042	4946241			EC042_4607			conserved hypothetical protein (pseudogene)			CDS
216932	CAGTGAATT.AATTTCATG	0	UnannotatedRegion
218216	CAGTTCGAC.CGATACGGA	0	OnProtein	R_R	CGC_CGT	136	EcoO104H4_209EL-2071	3344633	407064549		O3O_09145			hypothetical protein	AFS85596.1		CDS
219165	CAGTTTTTT.TGTCTAATA	1	OnProtein	L_M	ATG_TTG	144	EcoO104H4_209EL-2071	78185	407067695		O3O_25165		COG0262 Dihydrofolate reductase	dihydrofolate reductase	AFS88742.1		CDS
219508	CATAACGGG.AATGGTGAA	1	OnProtein	F_L	TTA_TTC	61	EcoO104H4_209EL-2071	3230003	407064652		O3O_09670		COG1794 Aspartate racemase	aspartate racemase	AFS85699.1		CDS
219729	CATAATGTA.AAATAACCA	0	OnProtein	F_F	TTC_TTT	23	EcoO104H4_209EL-2071	2581475	407065300		O3O_12975			hypothetical protein	AFS86347.1		CDS
220053	CATACGCTG.CTTAACCGC	1	OnProtein	A_T	ACA_GCA	202	EcoO104H4_209EL-2071	2366558	407065533		O3O_14145		COG5301 Phage-related tail fibre protein	putative side tail fiber protein	AFS86580.1		CDS
220419	CATATAAAT.CTGAGAGTA	0	UnannotatedRegion
222706	CATCATCTT.TTCCTCGTA	0	UnannotatedRegion
223016	CATCCAGAG.TGCATGTAG	0	OnProtein	Q_Q	CAA_CAG	146	EcoO104H4_209EL-2071	2541756	407065342		O3O_13185			putative antirepressor protein Ant from prophage	AFS86389.1		CDS
223429	CATCCGCAC.GGGATCATC	0	OnProtein	T_T	ACC_ACT	15	EcoETEC_H10407	2152609	309702189		ETEC_2001			putative phage baseplate assembly protein V	CBJ01504.1		CDS
224668	CATCGGCTA.CGTTACATC	0	OnProtein	L_L	CTA_TTA	61	EcoO7K1_CE10	4304049	349740224		CE10_4227			putative prophage integrase	AEQ14930.1		CDS
224773	CATCGGTCA.GCCACGGCG	1	OnProtein	L_V	CTG_GTG	51	Eco042	3921772	284923425	2.4.1.21	EC042_3696	glgA		glycogen synthase	CBG36520.1		CDS
226434	CATGCAAAC.CACTCATGG	1	OnProtein	A_E	GAG_GCG	3	EcoO104H4_209EL-2071	2385691	407065511		O3O_14035			phage replication protein	AFS86558.1		CDS
226937	CATGCTCAG.CAGGAGCCA	0	OnProtein	S_S	AGC_AGT	49	EcoO104H4_209EL-2071	3215507	407064667		O3O_09745			putative ATP-binding protein	AFS85714.1		CDS
230809	CATTTATTA.ATACATTAG	0	UnannotatedRegion
231270	CATTTTACG.AGTGCTTCC	0	OnProtein	L_L	CTA_CTG	152	EcoBL21DE3	3704542	242379182		B21_03468	ybl160		ybl160	CAQ33985.1		CDS
232180	CCAAGAACA.GAACAGGAA	0	OnProtein	Q_Q	CAA_CAG	131	EcoO104H4_209EL-2071	2535526	407065353		O3O_13240			hypothetical protein	AFS86400.1		CDS
233888	CCACGGCGT.GCAATCATA	0	OnProtein	A_A	GCA_GCT	169	Eco53638	4840143	188490069		Ec53638_4962	tppB	identified by match to protein family HMM PF00854; match to protein family HMM PF07690; match to protein family HMM TIGR00924	tripeptide permease TppB	EDU65172.1		CDS
234020	CCACGTCCA.CGCATGGTC	1	OnProtein	L_M	ATG_CTG	241	EcoBL21DE3	3110314	242378641	5.3.1.12	B21_02912	uxaC		D-galacturonate isomerase / D-glucuronate isomerase	CAQ33429.1		CDS
234851	CCAGAATGC.GCGAGTGTC	0	OnProtein	A_A	GCA_GCC	191	Eco042	751732	284920444		EC042_0679			conserved hypothetical protein	CBG33505.1		CDS
236170	CCAGCCCCA.CCCCGGGCG	0	OnProtein	G_G	GGC_GGT	864	Eco042	2338010	284921996		EC042_2242	flu1	highly similar (87.199% id) to EC042_4511	antigen 43 precursor (fluffing protein) (autotransporter)	CBG35074.1		CDS
236826	CCAGCGTTG.AAGATTACA	0	UnannotatedRegion
236887	CCAGCTCAG.AGTGCAACC	0	OnProtein	S_S	AGC_AGT	560	Eco042	1767507	284921433		EC042_1679			phage side tail fiber protein	CBG34501.1		CDS
237186	CCAGGACCA.CTGGCACGA	1	OnProtein	A_T	ACT_GCT	169	EcoO104H4_209EL-2071	2535638	407065353		O3O_13240			hypothetical protein	AFS86400.1		CDS
237775	CCAGGGTGA.GTTTCGCTC	1	OnProtein	D_E	GAA_GAT	27	EcoO104H4_209EL-2071	3213531	407064669		O3O_09755			hypothetical protein	AFS85716.1		CDS
239414	CCATATTTT.GCCATTAAA	0	UnannotatedRegion
240257	CCATGTAAA.CTTCCAGCA	1	OnProtein	D_G	GAT_GGT	199	EcoKO11FL	3180785	323379381	2.3.1.54	EKO11_3062		TIGRFAM: pyruvate formate-lyase; KEGG: eoh:ECO103_0867 putative pyruvate formate lyase; PFAM: pyruvate formate-lyase PFL; formate C-acetyltransferase glycine radical	pyruvate formate-lyase	ADX51649.1		CDS
240592	CCATTCTTC.GTTTTCCTC	0	OnProtein	T_T	ACG_ACT	22	Eco042	3409451			EC042_3194		additional locus_tag=EC042_3193	putative microcin activity protein			CDS
240609	CCATTGAGA.ATTTCCCGG	1	OnProtein	F_Y	TAT_TTT	245	Eco042	3234365	284922771		EC042_3032	tas		putative aldo/keto reductase	CBG35859.1		CDS
240719	CCATTGTGT.GGCGCTGGC	0	OnProtein	P_P	CCA_CCT	54	EcoO104H4_209EL-2071	3215522	407064667		O3O_09745			putative ATP-binding protein	AFS85714.1		CDS
241003	CCCAAATAA.TTTGCGTGA	0	UnannotatedRegion
241229	CCCACAGAA.GCAGGGAAA	0	OnProtein	A_A	GCG_GCT	163	EcoO104H4_209EL-2071	2356063	407065543		O3O_14195			hypothetical protein	AFS86590.1		CDS
241895	CCCATTACG.GGTTAAACC	1	OnProtein	H_R	CAC_CGC	189	EcoETEC_H10407	2147225	309702179		ETEC_1991			putative phage capsid scaffolding	CBJ01494.1		CDS
242719	CCCCGATGT.ACGTTAGCC	0	OnProtein	V_V	GTA_GTG	59	EcoO104H4_209EL-2071	85913	407067686		O3O_25120		COG0582 Integrase	Int	AFS88733.1		CDS
243386	CCCGAAAGG.GAAGATCAG	0	OnProtein	G_G	GGC_GGT	320	Eco042	3347050	284922870	4.1.2.13	EC042_3134	fbaA		fructose-bisphosphate aldolase class 2	CBG35959.1		CDS
243584	CCCGACTGG.CCACGTTCC	1	OnProtein	P_S	CCC_TCC	149	Eco042	2031594	284921695		EC042_1941			major facilitator superfamily protein	CBG34767.1		CDS
244221	CCCGCGTGA.GGACGCGTA	0	OnProtein	D_D	GAC_GAT	219	EcoO104H4_209EL-2071	334768	407067471		O3O_24015		COG0845 Membrane-fusion protein	HlyD family secretion protein	AFS88518.1		CDS
244807	CCCGGCATC.CCCGGGTTA	1	OnProtein	A_E	GAG_GCG	214	EcoO104H4_209EL-2071	2535774	407065353		O3O_13240			hypothetical protein	AFS86400.1		CDS
244856	CCCGGCCTC.GTATTTGCA	0	OnProtein	S_S	TCC_TCG	73	EcoDH1	2518987	260449570		EcDH1_2349		PFAM: glutamine synthetase catalytic region; KEGG: sfx:S1384 putative glutamine synthetase	glutamine synthetase catalytic region	ACX39992.1		CDS
244863	CCCGGCCTG.GTCAGTACC	0	OnProtein	T_T	ACA_ACG	137	EcoETEC_H10407	2149028	309702181		ETEC_1993			putative phage small terminase subunit	CBJ01496.1		CDS
245410	CCCGTCGGC.CAATCCCCG	0	OnProtein	A_A	GCA_GCG	27	Eco042	3049299	284922600		EC042_2856	csiD		Protein CsiD	CBG35688.1		CDS
245483	CCCGTGCGT.GTGATTGCC	0	OnProtein	T_T	ACA_ACC	86	EcoO104H4_209EL-2071	3214843	407064668		O3O_09750		COG0561 Predicted hydrolases of the HAD superfamily	hypothetical protein	AFS85715.1		CDS
245524	CCCGTGTGC.ATATCAAGA	1	OnProtein	I_M	ATG_ATT	229	EcoO104H4_209EL-2071	3217126	407064666		O3O_09740		COG2301 Citrate lyase beta subunit	hypothetical protein	AFS85713.1		CDS
246523	CCCTTCGTG.TATCGGGCG	1	OnProtein	I_V	ATA_GTA	27	Eco042	4617613	284924050		EC042_4324	frwC		fructose-like specific PTS system EIIC component 2	CBG37149.1		CDS
246982	CCGAAGTGG.TTAAGGGGA	0	NotProteinCoding				EcoO104H4_209EL-2071	2527047	misc_feature	note.location=2526505..2528577
247142	CCGACCAGC.GCAAAATCC	1	OnProtein	L_Q	CAG_CTG	375	Eco042	2690065	284922286		EC042_2539			putative C4-dicarboxylate anaerobic transporter	CBG35371.1		CDS
247446	CCGATACTG.ACGCGTCCG	0	OnProtein	V_V	GTA_GTG	222	Eco042	3995453	284923500		EC042_3771			putative type I secretion system, inner membrane protein	CBG36595.1		CDS
248629	CCGCCAGGA.GGTACGACC	0	OnProtein	P_P	CCA_CCG	133	EcoO104H4_209EL-2071	3212781	407064670		O3O_09760		COG0188 Type IIA topoisomerase (DNA gyrase/topo II, topoisomerase IV), A subunit	hypothetical protein	AFS85717.1		CDS
249149	CCGCCTTTC.GAATACTCA	1	OnProtein	L_P	CCG_CTG	149	Eco53638	3630601	188488056	3.1.4.-	Ec53638_3691		identified by match to protein family HMM PF00149; match to protein family HMM TIGR00040	phosphodiesterase, YfcE family	EDU63159.1		CDS
249834	CCGCTACTG.GGAAAGTGC	0	UnannotatedRegion
250638	CCGGAGCCA.CAGCACGGA	0	OnProtein	L_L	CTG_TTG	617	Eco042	1202912	284920874		EC042_1118	mdoH	unknown EC_number=2.4.1.-.	glucans biosynthesis glucosyltransferase	CBG33937.1		CDS
252109	CCGGTTGAG.AAAAAGAAG	1	OnProtein	K_Q	AAA_CAA	32	EcoO104H4_209EL-2071	3215454	407064667		O3O_09745			putative ATP-binding protein	AFS85714.1		CDS
253804	CCGTTTCAC.GTATTCGAA	1	OnProtein	C_G	GGT_TGT	145	EcoO104H4_209EL-2071	3215018	407064668		O3O_09750		COG0561 Predicted hydrolases of the HAD superfamily	hypothetical protein	AFS85715.1		CDS
254366	CCTCAGGAA.ATGAATTCA	0	NotProteinCoding				Shifl_2a_301	3806769	gene	db_xref.location=3592993..3952918	locus_tag.location=3592993..3952918
254366	CCTCAGGAA.ATGAATTCA	0	NotProteinCoding				Shifl_2a_301	3806769	misc_feature	note.location=3806606..3836346
256758	CCTGCTGGA.GAATGGCAC	0	OnProtein	D_D	GAC_GAT	225	EcoETEC_H10407	2148194	309702180		ETEC_1992			putative phage major capsid protein, p2 family	CBJ01495.1		CDS
257955	CCTGTTTGA.ATCGCTGAA	0	OnProtein	D_D	GAC_GAT	35	EcoO104H4_209EL-2071	3213555	407064669		O3O_09755			hypothetical protein	AFS85716.1		CDS
258576	CCTTGATGG.GACCTGAAA	0	OnProtein	G_G	GGA_GGC	473	EcoO104H4_209EL-2071	2361788	407065537		O3O_14165		COG5283 Phage-related tail protein	tail protein (modular protein)	AFS86584.1		CDS
258785	CCTTTATCT.CTCATAAAG	0	UnannotatedRegion
258893	CCTTTGAGG.CATCCGCGA	1	OnProtein	A_D	GAC_GCC	17	EcoETEC_H10407	2151973	309702188		ETEC_2000			putative tail completion phage protein	CBJ01503.1		CDS
259907	CGAACAGCC.GGCGTCGCC	1	OnProtein	L_Q	CAG_CTG	48	EcoO104H4_209EL-2071	2581619	407065299		O3O_12970		COG1734 DnaK suppressor protein	putative C4-type zinc finger protein	AFS86346.1		CDS
261503	CGAATTATT.ATTCAGTGA	1	OnProtein	H_N	AAT_CAT	25	EcoO104H4_209EL-2071	2387891	407065504		O3O_14000			hypothetical protein	AFS86551.1		CDS
263844	CGAGAACGA.ATGGCCCAG	1	OnProtein	I_M	ATC_ATG	146	Eco042	4931196			EC042_4596		Note this CDS is disrupted by the insertion of IS element	transposase			CDS
267413	CGATTACGG.GAACAGAGC	0	OnProtein	G_G	GGC_GGT	631	Eco53638	4254769	188490252		Ec53638_4367		identified by match to protein family HMM PF05840	putative phage replication protein	EDU65355.1		CDS
268088	CGCAACACC.GATGGCCAC	0	OnProtein	P_P	CCG_CCT	43	Eco53638	4261708	188490518		Ec53638_4379			conserved hypothetical protein	EDU65621.1		CDS
268142	CGCAACCAG.TGTCGCACA	1	OnProtein	N_S	AAC_AGC	109	Eco53638	2407546	188487237		Ec53638_2438		identified by match to protein family HMM PF00583	acetyltransferase, GNAT family	EDU62340.1		CDS
268545	CGCAATGGA.GCGGTACTC	0	OnProtein	D_D	GAC_GAT	576	EcoETEC_H10407	2138765	309702170		ETEC_1982			putative bacteriophage replication gene A	CBJ01485.1		CDS
269388	CGCAGAGAG.CTTGCAAAA	0	OnProtein	R_R	AGA_AGG	72	EcoO104H4_209EL-2071	3215576	407064667		O3O_09745			putative ATP-binding protein	AFS85714.1		CDS
270656	CGCATTCCA.AGTGGCGTA	1	OnProtein	H_Q	CAG_CAT	394	EcoO104H4_209EL-2071	4075296	407063856		O3O_05655		COG3468 Type V secretory pathway, adhesin AidA	flagellin structural protein	AFS84903.1		CDS
276196	CGCGACAGA.ACACGCCGC	0	UnannotatedRegion
279697	CGCTGACTA.ACACGCGCA	0	UnannotatedRegion
283229	CGGATTGGC.GCGATGTAG	0	OnProtein	A_A	GCC_GCT	8	EcoO104H4_209EL-2071	2387228	407065507		O3O_14015		COG1846 Transcriptional regulators	hypothetical protein	AFS86554.1		CDS
283683	CGGCAATTC.TGGCCCTGC	0	OnProtein	Q_Q	CAA_CAG	98	Eco042	2705051	284922303	6.3.2.17	EC042_2556	folC		bifunctional FolC protein [includes: folylpolyglutamate synthase; dihydrofolate synthase]	CBG35388.1		CDS
287517	CGGGATCGG.GGGCCGCAG	0	OnProtein	G_G	GGA_GGC	166	Eco042	806094	284920489		EC042_0728			putative allophanate hydrolase subunit 1	CBG33551.1		CDS
289606	CGGTACGAT.CAGGTAACC	0	OnProtein	I_I	ATA_ATT	19	EcoO104H4_209EL-2071	3213507	407064669		O3O_09755			hypothetical protein	AFS85716.1		CDS
290121	CGGTCATGC.GTGGCTACA	0	OnProtein	A_A	GCA_GCC	80	EcoO83H1_NRG857C	1009196	312945528		NRG857_04640			putative recombination protein	ADR26355.1		CDS
290158	CGGTCCCTG.GGCCCCGCC	0	OnProtein	P_P	CCA_CCG	343	EcoO104H4_209EL-2071	2560320	407065318		O3O_13065			putative tail fiber protein	AFS86365.1		CDS
290419	CGGTGAAAT.GCTGAATGA	1	OnProtein	L_S	TCG_TTG	163	Eco53638	2870692	188491120		Ec53638_2918		identified by match to protein family HMM PF03739	putative permease, YjgP/YjgQ family	EDU66223.1		CDS
290684	CGGTGCAAC.GGCGTCGAC	0	OnProtein	T_T	ACA_ACG	106	EcoO104H4_209EL-2071	3212700	407064670		O3O_09760		COG0188 Type IIA topoisomerase (DNA gyrase/topo II, topoisomerase IV), A subunit	hypothetical protein	AFS85717.1		CDS
293603	CGTCACGCT.TATGCTAAA	0	OnProtein	L_L	CTA_CTG	52	EcoO104H4_209EL-2071	3190011	407064692		O3O_09885			CP4-44 prophage YeeV-YeeU toxin-antitoxin system toxin	AFS85739.1		CDS
295912	CGTGATGCG.TGGTAGCGA	1	OnProtein	N_S	AAC_AGC	26	Eco53638	4261760	188490518		Ec53638_4379			conserved hypothetical protein	EDU65621.1		CDS
298233	CGTTCTCCC.CCACGGCGA	1	OnProtein	A_V	GCG_GTG	29	EcoNA114	905577	333968865		ECNA114_08481			Phage tail sheath protein	AEG35670.1		CDS
301140	CTATATCGA.ATTATCTGC	0	OnProtein	E_E	GAA_GAG	81	EcoO104H4_209EL-2071	2388259	407065502		O3O_13990			hypothetical protein	AFS86549.1		CDS
302303	CTCAAGCGA.GCCAGTGCA	0	OnProtein	A_A	GCA_GCC	35	EcoO83H1_NRG857C	997838	312945506		NRG857_04530			hypothetical protein	ADR26333.1		CDS
302823	CTCACTGGC.ATCTGCATC	1	OnProtein	I_M	ATA_ATG	26	EcoO7K1_CE10	272478	349736388		CE10_0249			hypothetical protein	AEQ11094.1		CDS
302921	CTCAGCCAG.GCTTTAAGA	0	OnProtein	A_A	GCC_GCG	366	EcoO104H4_209EL-2071	3214548	407064669		O3O_09755			hypothetical protein	AFS85716.1		CDS
305244	CTCGCAAAG.AACGTGCCA	0	OnProtein	L_L	TTA_TTG	124	EcoO104H4_209EL-2071	3213822	407064669		O3O_09755			hypothetical protein	AFS85716.1		CDS
306723	CTCTGCTTG.CGCGCGTCA	1	OnProtein	D_G	GAC_GGC	67	Eco042	5127127	284924472		EC042_4780	fecA		iron(III) dicitrate TonB-dependent receptor	CBG37602.1		CDS
307083	CTCTTCCCC.GCTTTTATC	1	OnProtein	L_P	CCG_CTG	95	EcoO104H4_209EL-2071	3205396	407064678		O3O_09800		COG2963 Transposase and inactivated derivatives	IS66 transposase	AFS85725.1		CDS
307465	CTCTTTGCC.CCGTTGGGC	0	OnProtein	G_G	GGG_GGT	249	EcoETEC_H10407	2144008	309702177		ETEC_1989			putative phage portal protein, pbsx family	CBJ01492.1		CDS
307919	CTGAACTGC.GCAATATGA	0	UnannotatedRegion
308429	CTGACCATC.GCATCATCC	0	OnProtein	A_A_A	GCA_GCG_GCT	60	EcoETEC_H10407	2165848	309702202		ETEC_2015			putative phage late control D family protein	CBJ01518.1		CDS
311536	CTGCGCCAG.TGCAGCTTC	0	OnProtein	L_L	CTG_TTG	58	EcoO104H4_209EL-2071	49448	407067733		O3O_25355			hypothetical protein	AFS88780.1		CDS
311570	CTGCGCCCG.GTTATGAAG	0	OnProtein	R_R	CGG_CGT	261	EcoO104H4_209EL-2071	3213165	407064670		O3O_09760		COG0188 Type IIA topoisomerase (DNA gyrase/topo II, topoisomerase IV), A subunit	hypothetical protein	AFS85717.1		CDS
313118	CTGGAAGAC.TGGAATTTC	0	OnProtein	Q_Q	CAA_CAG	299	EcoBL21DE3	1549371	242377257	2.7.11.-	B21_01479	hipA		serine/threonine kinase HipA, subunit of HipB transcriptional repressor complex	CAQ31996.1		CDS
314718	CTGGCGTTG.TCCTGCTTA	1	OnProtein	D_E	GAG_GAT	48	EcoO104H4_209EL-2071	2581400	407065300		O3O_12975			hypothetical protein	AFS86347.1		CDS
316073	CTGGTGGAA.AACTGGACA	1	OnProtein	*_E	GAA_TAA	107	Eco042	3185449	284922729	5.4.99.-	EC042_2989	truC		tRNA pseudouridine synthase C	CBG35817.1		CDS
316822	CTGTATGTG.CCGTATTGC	1	OnProtein	A_V	GCC_GTC	39	EcoO104H4_209EL-2071	3210184	407064673		O3O_09775		COG3793 Tellurite resistance protein	putative tellurium resistance protein TerB	AFS85720.1		CDS
317366	CTGTGGGAT.TCCGGTGGC	1	OnProtein	I_V	ATC_GTC	49	Eco042	890748	284920579		EC042_0815	ninE		prophage protein	CBG33641.1		CDS
318157	CTGTTTTGT.GCCACGGCA	0	OnProtein	A_A	GCG_GCT	82	EcoO104H4_209EL-2071	2542290	407065341		O3O_13180			putative ninB protein	AFS86388.1		CDS
318298	CTTAACCCA.TTCGGATCA	0	OnProtein	K_K	AAA_AAG	453	Eco042	1538454	284921224		EC042_1467			putative phage exodeoxyribonuclease	CBG34290.1		CDS
319962	CTTCCATGC.GTCAGTAAC	0	OnProtein	T_T	ACG_ACT	165	EcoO104H4_209EL-2071	2364535	407065534		O3O_14150			putative tail fiber assembly protein	AFS86581.1		CDS
320552	CTTCGCTCT.ATCACCAAA	1	OnProtein	E_K	AAG_GAG	307	Eco042	995024	284920692	3.4.16.4	EC042_0930	dacC		penicillin-binding protein 6 (D-alanyl-D-alanine carboxypeptidase)	CBG33755.1		CDS
321726	CTTGGACAG.TTTTAAGTC	0	UnannotatedRegion
322452	CTTTATGAG.GGCGCAACC	0	OnProtein	S_S	AGC_AGT	460	EcoKO11FL	248501	323376620		EKO11_0226		KEGG: ssn:SSON_3572 putative transport system permease protein; TIGRFAM: transporter, hydrophobe/amphiphile efflux-1 (HAE1) family; PFAM: acriflavin resistance protein	transporter, hydrophobe/amphiphile efflux-1 (HAE1) family	ADX48888.1		CDS
324416	GAAAACCTT.GAACATGTC	0	UnannotatedRegion
326152	GAAAGTTAA.TCAGAAATA	0	NotProteinCoding				Shifl_2a_301	3807982	gene	db_xref.location=3592993..3952918	locus_tag.location=3592993..3952918
326152	GAAAGTTAA.TCAGAAATA	0	NotProteinCoding				Shifl_2a_301	3807982	misc_feature	note.location=3806606..3836346
326495	GAAATCGCC.CAGCACTGA	1	OnProtein	A_T	ACA_GCA	20	EcoETEC_H10407	2135556	309702166		ETEC_1978			conserved hypothetical protein	CBJ01481.1		CDS
326955	GAACAAGGC.TTCCCTAAC	0	OnProtein	N_N	AAC_AAT	190	EcoO7K1_CE10	1090563	349737133		CE10_1018			hypothetical protein	AEQ11839.1		CDS
327626	GAACCGATG.CGACTCTTC	1	OnProtein	A_S	GCG_TCG	91	EcoO104H4_209EL-2071	3205409	407064678		O3O_09800		COG2963 Transposase and inactivated derivatives	IS66 transposase	AFS85725.1		CDS
328177	GAACGTGAA.GATGTTATC	0	OnProtein	K_K	AAA_AAG	317	EcoETEC_H10407	2164561	309702201		ETEC_2014			phage tail sheath protein	CBJ01517.1		CDS
329550	GAAGCGGCG.CACGCGCAA	1	OnProtein	A_T	ACA_GCA	60	Eco042	1241357	284920916	2.3.1.41	EC042_1161	fabH		3-oxoacyl-[acyl-carrier-protein] synthase III	CBG33979.1		CDS
329910	GAAGGGATG.CCTTACGAA	1	OnProtein	A_T	ACC_GCC	63	EcoABU83972	4470174	307556030	3.1.1.-	ECABU_c43910			putative lipase	ADN48805.1		CDS
330325	GAAGTGGGT.AAGGGGATC	0	NotProteinCoding				EcoO104H4_209EL-2071	2527045	misc_feature	note.location=2526505..2528577
330681	GAATACGAA.TTGACGAAC	1	OnProtein	I_V	ATT_GTT	20	EcoO104H4_209EL-2071	2387394	407065506		O3O_14010			hypothetical protein	AFS86553.1		CDS
331002	GAATCAGGG.CTGCCACTC	1	OnProtein	A_T	ACC_GCC	613	Eco042	3763020	284923267		EC042_3536			putative signal transduction protein	CBG36361.1		CDS
332537	GACACCATA.AATGACGTC	0	UnannotatedRegion
334566	GACCTGATT.CGGTAAGCA	0	OnProtein	R_R	CGC_CGT	430	EcoBL21DE3	2223468	242377863		B21_02113	yfaS		yfaS	CAQ32630.1		CDS
334748	GACGAAAGA.TGCCCGCGC	0	OnProtein	Q_Q	CAA_CAG	9	EcoO104H4_209EL-2071	2524670	407065369		O3O_13325			hypothetical protein	AFS86416.1		CDS
335772	GACGGCCAT.GGCGAAGCA	0	OnProtein	P_P	CCC_CCT	179	EcoO104H4_209EL-2071	3212919	407064670		O3O_09760		COG0188 Type IIA topoisomerase (DNA gyrase/topo II, topoisomerase IV), A subunit	hypothetical protein	AFS85717.1		CDS
338652	GAGCGAGAC.CACGCAACA	0	OnProtein	T_T	ACA_ACG	39	Eco53638	4261720	188490518		Ec53638_4379			conserved hypothetical protein	EDU65621.1		CDS
339167	GAGCTTTAT.ATGAAGGTA	1	OnProtein	*_L	TAA_TTA	281	EcoO7K1_CE10	4357621	349740281		CE10_4287			hypothetical protein	AEQ14987.1		CDS
340452	GAGTTGTTG.GCTTTTTCC	0	OnProtein	A_A	GCA_GCC	140	EcoO104H4_209EL-2071	2582025	407065298		O3O_12965		COG3561 Phage anti-repressor protein	phage anti-repressor protein AntB	AFS86345.1		CDS
340916	GATAACGAC.GCGCAATCC	1	OnProtein	G_S	AGT_GGT	45	EcoNA114	920401	333968884		ECNA114_0866			Putative endolysin	AEG35689.1		CDS
343140	GATCATGGG.GGTTCTGCC	0	OnProtein	G_G	GGG_GGT	150	EcoDH1	3843635	260450761		EcDH1_3569		PFAM: Inosine/uridine-preferring nucleoside hydrolase; KEGG: ssn:SSON_0035 ribonucleoside hydrolase RihC	Inosine/uridine-preferring nucleoside hydrolase	ACX41183.1		CDS
344464	GATGAAACG.CAAGCGACC	1	OnProtein	P_S	CCG_TCG	375	Eco042	5186227	284924529		EC042_4844	mdtM		multidrug resistance protein	CBG37667.1		CDS
345593	GATGCGCGG.AAAGTCTGC	1	OnProtein	F_S_Y	TAC_TCC_TTC	25	Eco53638	4257277	188488328		Ec53638_4369			conserved domain protein	EDU63431.1		CDS
346105	GATGGCCAC.CAGTAAAAC	1	OnProtein	A_T	ACA_GCA	47	Eco53638	4261698	188490518		Ec53638_4379			conserved hypothetical protein	EDU65621.1		CDS
347613	GATTCAGTC.GGGAAGAAA	0	OnProtein	S_S	TCA_TCC	39	EcoO104H4_209EL-2071	3215477	407064667		O3O_09745			putative ATP-binding protein	AFS85714.1		CDS
349732	GCAACAATT.GCTCCGATA	0	OnProtein	A_A	GCC_GCT	146	EcoO104H4_209EL-2071	2364272	407065535		O3O_14155		COG1045 Serine acetyltransferase	putative acetyltransferase	AFS86582.1		CDS
351565	GCACGGTTC.CTGTGCGAA	0	OnProtein	S_S	TCA_TCG	25	EcoO104H4_209EL-2071	2354817	407065545		O3O_14205			hypothetical protein	AFS86592.1		CDS
352662	GCAGCCTGA.GCCGATTCC	1	OnProtein	D_E	GAA_GAT	222	EcoCloneDi2	1297120	355419677		i02_1293			hypothetical protein	AER83874.1		CDS
352765	GCAGCGGGA.TGCAGACAA	1	OnProtein	N_S	AAT_AGT	36	EcoIHE3034	2678444	294492202		ECOK1_2595		identified by match to protein family HMM PF06528	phage tail protein, P2 GpE family	ADE90958.1		CDS
353719	GCAGTCACA.GCCAGTTCC	0	OnProtein	A_A	GCG_GCT	256	EcoO104H4_209EL-2071	3213150	407064670		O3O_09760		COG0188 Type IIA topoisomerase (DNA gyrase/topo II, topoisomerase IV), A subunit	hypothetical protein	AFS85717.1		CDS
354589	GCATCTTTT.ACTATAAAA	0	OnProtein	F_F	TTC_TTT	174	Eco042	4176540	284923654		EC042_3928	htrL		putative lipopolysaccharide biosynthesis protein	CBG36751.1		CDS
355538	GCCAAGCAT.TTGAGCAGA	1	OnProtein	K_N	AAA_AAC	55	Eco042	175838	284919928		EC042_0151	fhuC		ferrichrome transport ATP-binding protein	CBG32983.1		CDS
355862	GCCACATGA.ACATTTACC	1	OnProtein	D_E	GAA_GAC	5	EcoO104H4_209EL-2071	3215375	407064667		O3O_09745			putative ATP-binding protein	AFS85714.1		CDS
357242	GCCATTAAT.CGGAGTTAC	1	OnProtein	A_S	GCG_TCG	31	EcoETEC_H10407	2135589	309702166		ETEC_1978			conserved hypothetical protein	CBJ01481.1		CDS
357695	GCCCAGTGG.ATGCCCAGC	0	OnProtein	G_G	GGA_GGG	122	Eco53638	3977665	188490493		Ec53638_4078	mdtC	identified by match to protein family HMM PF00873	multidrug resistance protein MdtC	EDU65596.1		CDS
359076	GCCGAGCGG.ACGCCAGCC	0	OnProtein	V_V	GTG_GTT	103	EcoO104H4_209EL-2071	3215669	407064667		O3O_09745			putative ATP-binding protein	AFS85714.1		CDS
360072	GCCGCTGCT.AGTGCAAAA	0	OnProtein	L_L	CTA_CTG	77	EcoO104H4_209EL-2071	2388620	407065501		O3O_13985			hypothetical protein	AFS86548.1		CDS
361095	GCCGTCTGC.GTGCTGGCA	0	OnProtein	A_A	GCC_GCT	36	EcoIHE3034	2652563	294492549		ECOK1_2565		identified by glimmer; putative	hypothetical protein	ADE91305.1		CDS
361941	GCCTGCGGT.CACGGCCCC	1	OnProtein	A_V	GCA_GTA	224	Eco53638	3678918	188489578	2.6.1.-	Ec53638_3739	arnB	identified by match to protein family HMM PF01041; match to protein family HMM PF01053; match to protein family HMM PF01212	UDP-4-amino-4-deoxy-L-arabinose--oxoglutarate aminotransferase	EDU64681.1		CDS
363619	GCGATAACC.GGTGTCAGC	0	OnProtein	P_P	CCG_CCT	162	Eco53638	4256176	188490252		Ec53638_4367		identified by match to protein family HMM PF05840	putative phage replication protein	EDU65355.1		CDS
364550	GCGCAGGCG.GCATGCTCA	1	OnProtein	E_G	GAG_GGG	654	EcoO104H4_209EL-2071	2365201	407065533		O3O_14145		COG5301 Phage-related tail fibre protein	putative side tail fiber protein	AFS86580.1		CDS
365525	GCGCGCCTG.CATTTCGTA	1	OnProtein	A_P	CCA_GCA	229	EcoKO11FL	1088530	323377398		EKO11_1031		KEGG: eoj:ECO26_3807 putative 4-hydroxybenzoate decarboxylase; TIGRFAM: UbiD family decarboxylase; PFAM: Carboxylyase-related protein	UbiD family decarboxylase	ADX49666.1		CDS
370289	GCTATGCTG.TAGCGGTTA	1	OnProtein	I_V	ATA_GTA	113	EcoO104H4_209EL-2071	4185804	407063761		O3O_05180			hypothetical protein	AFS84808.1		CDS
370562	GCTCAGCAC.AGGGTAATA	0	OnProtein	L_L_L	CTA_CTG_CTT	203	Eco042	958932	284920662		EC042_0900	glnP		glutamine ABC transporter, permease protein	CBG33725.1		CDS
371402	GCTGAAATG.CCGTTTACC	0	OnProtein	C_C	TGC_TGT	132	EcoABU83972	1369271	307553149		ECABU_c13630			putative exonuclease encoded by prophage	ADN45924.1		CDS
372222	GCTGCAAGG.GCATTCTCC	0	OnProtein	G_G	GGC_GGG	150	Eco042	4322220	284923790		EC042_4063	trmE		probable tRNA modification GTPase	CBG36888.1		CDS
373220	GCTGGATAA.GGAACTTGA	1	OnProtein	I_V	ATT_GTT	205	EcoO104H4_209EL-2071	2541931	407065342		O3O_13185			putative antirepressor protein Ant from prophage	AFS86389.1		CDS
374788	GCTGTTGTT.CTGAAAAAA	1	OnProtein	*_E	GAA_TAA	66	EcoO7K1_CE10	2514306	349738550		CE10_2487			hypothetical protein	AEQ13256.1		CDS
375015	GCTTACGGC.TTTATTCCA	0	OnProtein	A_A	GCA_GCG	59	EcoO7K1_CE10	2514325	349738550		CE10_2487			hypothetical protein	AEQ13256.1		CDS
377677	GGACACTGA.ATATCTCAC	1	OnProtein	F_Y	TAT_TTT	70	EcoO104H4_209EL-2071	2381275	407065514		O3O_14050			hypothetical protein	AFS86561.1		CDS
377803	GGACCCAGC.AATATACAC	0	UnannotatedRegion
377874	GGACGACAT.ACCGATACC	0	OnProtein	I_I	ATA_ATC	16	EcoETEC_H10407	2149569	309702182		ETEC_1994			putative phage head completion	CBJ01497.1		CDS
377929	GGACGCCAC.ACGGCACAA	0	OnProtein	T_T	ACG_ACT	261	EcoNA114	928215	333968894		ECNA114_0876			Putative phage protein	AEG35699.1		CDS
378175	GGACTTATG.TCCGGCGCA	0	OnProtein	D_D	GAC_GAT	44	Eco042	2020373	284921685		EC042_1931			putative nitroreductase	CBG34757.1		CDS
379557	GGATCTCAC.GCAACCGGA	0	OnProtein	A_A	GCA_GCG	333	EcoO104H4_209EL-2071	3213381	407064670		O3O_09760		COG0188 Type IIA topoisomerase (DNA gyrase/topo II, topoisomerase IV), A subunit	hypothetical protein	AFS85717.1		CDS
379769	GGATGCCGA.CTTGCGCCA	1	OnProtein	A_T	ACT_GCT	55	EcoO104H4_209EL-2071	2581599	407065299		O3O_12970		COG1734 DnaK suppressor protein	putative C4-type zinc finger protein	AFS86346.1		CDS
381272	GGCACGCTA.CGCTGGATA	1	OnProtein	P_S	CCG_TCG	112	Eco042	1024597	284920724	4.1.2.5	EC042_0962	ltaE		low specificity L-threonine aldolase	CBG33787.1		CDS
382648	GGCCATAAA.TCAGCTTAC	0	OnProtein	K_K	AAA_AAG	151	EcoBL21DE3	756691	242376523		B21_00712	exo		enterobacteria phage lambda, exonuclease	CAQ31229.1		CDS
382788	GGCCCGACC.AAGTCGGCC	1	OnProtein	L_S	TCG_TTG	66	EcoETEC_H10407	2136248	309702168		ETEC_1980			conserved hypothetical protein	CBJ01483.1		CDS
382874	GGCCGATAA.CTTGATGGA	0	OnProtein	N_N	AAC_AAT	470	EcoO104H4_209EL-2071	2361779	407065537		O3O_14165		COG5283 Phage-related tail protein	tail protein (modular protein)	AFS86584.1		CDS
382997	GGCCGGTGT.TTTGATGAA	0	OnProtein	V_V	GTA_GTG	99	EcoO104H4_209EL-2071	3213747	407064669		O3O_09755			hypothetical protein	AFS85716.1		CDS
384561	GGCGCTGGG.ATCGATAAC	1	OnProtein	P_S	CCC_TCC	193	Eco53638	712394	188487810		Ec53638_0747	cusA	identified by match to protein family HMM PF00873; match to protein family HMM TIGR00914	cation efflux system protein cusA	EDU62913.1		CDS
384876	GGCGGCGAT.TAGTCCAGA	0	OnProtein	Y_Y	TAC_TAT	6	EcoO104H4_209EL-2071	2387234	407065507		O3O_14015		COG1846 Transcriptional regulators	hypothetical protein	AFS86554.1		CDS
386331	GGCTGTGGC.CACGTTACC	0	OnProtein	A_A	GCA_GCT	64	EcoO104H4_209EL-2071	2374272	407065521		O3O_14085			capsid completion protein	AFS86568.1		CDS
386346	GGCTGTTCG.GGATGCCGA	0	OnProtein	R_R	CGC_CGT	51	EcoO104H4_209EL-2071	2581609	407065299		O3O_12970		COG1734 DnaK suppressor protein	putative C4-type zinc finger protein	AFS86346.1		CDS
390180	GGTATCACC.TCTGAGCGA	1	OnProtein	D_E	GAG_GAT	102	EcoO104H4_209EL-2071	3221168	407064661		O3O_09715		COG4245 Uncharacterized protein encoded in toxicity protection region of plasmid R478, contains von Willebrand factor (vWF) domain	TerY2	AFS85708.1		CDS
390624	GGTCAGCAT.ATGCTGATA	1	OnProtein	H_N	AAT_CAT	448	Eco53638	2984166	188488958		Ec53638_3033		identified by match to protein family HMM PF00860; match to protein family HMM TIGR00801; match to protein family HMM TIGR03173	putative xanthine permease	EDU64061.1		CDS
391616	GGTGAGCAT.GTTGTATTA	0	OnProtein	T_T	ACA_ACG	90	EcoO104H4_209EL-2071	2389904	407065498		O3O_13970		COG0582 Integrase	integrase	AFS86545.1		CDS
391774	GGTGATGAA.CACCGCGAC	0	OnProtein	K_K	AAA_AAG	154	EcoO104H4_209EL-2071	3215047	407064668		O3O_09750		COG0561 Predicted hydrolases of the HAD superfamily	hypothetical protein	AFS85715.1		CDS
396385	GTATGGTTT.GGTGAGATA	1	OnProtein	F_L	TTA_TTC	66	EcoO104H4_209EL-2071	2381286	407065514		O3O_14050			hypothetical protein	AFS86561.1		CDS
398626	GTCGGCCCC.TACGCCCCA	1	OnProtein	M_T	ACG_ATG	62	EcoETEC_H10407	2136236	309702168		ETEC_1980			conserved hypothetical protein	CBJ01483.1		CDS
403374	GTTCCATTT.GGGTTCGGA	0	OnProtein	P_P	CCC_CCT	395	Eco53638	4255477	188490252		Ec53638_4367		identified by match to protein family HMM PF05840	putative phage replication protein	EDU65355.1		CDS
406953	TAAATCAAT.GGTTATTGA	0	UnannotatedRegion
407102	TAAATTATT.TATAACAAA	1	OnProtein	F_Y	TAT_TTT	360	Eco042	2373055	284922033		EC042_2277	wbaD		putative glycosyltransferase	CBG35111.1		CDS
407234	TAACACCAC.CGTCTGCAA	0	OnProtein	T_T	ACG_ACT	59	EcoETEC_H10407	2153319	309702190		ETEC_2002			putative phage baseplate assembly protein	CBJ01505.1		CDS
409292	TAATTCAGA.GGTTAGAGA	1	OnProtein	H_L	CAT_CTT	350	EcoO104H4_209EL-2071	3213431	407064670		O3O_09760		COG0188 Type IIA topoisomerase (DNA gyrase/topo II, topoisomerase IV), A subunit	hypothetical protein	AFS85717.1		CDS
410116	TACCCCGGC.CTGATGATA	0	OnProtein	S_S	AGC_AGT	52	EcoETEC_H10407	2151083	309702186		ETEC_1998			conserved hypothetical exported protein	CBJ01501.1		CDS
413281	TATCTGCAT.GATTCAGAA	1	OnProtein	I_M	ATA_ATG	85	EcoO104H4_209EL-2071	2388247	407065502		O3O_13990			hypothetical protein	AFS86549.1		CDS
413778	TATGTATAA.TGTAGTGAA	0	UnannotatedRegion
415455	TCACGAAAA.CGATGTACA	1	OnProtein	I_T	ACC_ATC	514	EcoO104H4_209EL-2071	1175010	407066666		O3O_19925		COG1203 Predicted helicases	hypothetical protein	AFS87713.1		CDS
416399	TCATAGAAT.CGCTGGTAA	1	OnProtein	A_V	GCA_GTA	510	EcoO104H4_209EL-2071	1595611	407066265		O3O_17890			hypothetical protein	AFS87312.1		CDS
416882	TCCAAATCG.AAATATGCA	0	OnProtein	R_R	CGA_CGC	57	EcoO104H4_209EL-2071	77926	407067695		O3O_25165		COG0262 Dihydrofolate reductase	dihydrofolate reductase	AFS88742.1		CDS
417226	TCCATGCAG.CAGTAACGA	1	OnProtein	A_T	ACT_GCT	165	EcoO104H4_209EL-2071	2364537	407065534		O3O_14150			putative tail fiber assembly protein	AFS86581.1		CDS
417842	TCCGGAACA.TCAACCCAA	1	OnProtein	N_S	AAT_AGT	216	EcoBL21DE3	1549621	242377257	2.7.11.-	B21_01479	hipA		serine/threonine kinase HipA, subunit of HipB transcriptional repressor complex	CAQ31996.1		CDS
417956	TCCGGCTAC.GTGCTGGCA	0	OnProtein	T_T	ACC_ACT	81	EcoABU83972	1367792	307553145		ECABU_c13590			hypothetical protein encoded by prophage	ADN45920.1		CDS
418367	TCCTGGACG.TCAGTCAGA	0	OnProtein	E_E	GAA_GAG	164	EcoO104H4_209EL-2071	2535625	407065353		O3O_13240			hypothetical protein	AFS86400.1		CDS
419755	TCGTTCCAC.ATGTGTCCA	0	UnannotatedRegion
421031	TCTTCGAGG.TATCAGACA	1	OnProtein	I_T	ACC_ATC	4	EcoO104H4_209EL-2071	3213461	407064669		O3O_09755			hypothetical protein	AFS85716.1		CDS
421838	TGAAGGAGC.CATCCTGAA	0	OnProtein	A_A	GCA_GCG	53	EcoLF82	1002572	222032715		LF82_099		corresponding to LF82_p099 in publication : Miquel et al., PLoS One; CFT073; E2348	hypothetical protein	CAP75454.1		CDS
425162	TGCGTGCAA.TCGCTCAAA	1	OnProtein	F_L	CTT_TTT	12	EcoO104H4_209EL-2071	2540941	407065343		O3O_13190		COG4737 Uncharacterized protein conserved in bacteria	hypothetical protein	AFS86390.1		CDS
425852	TGGCACTGA.GACAGGCCA	1	OnProtein	M_T	ACG_ATG	222	Eco042	1397290	284921066		EC042_1311			integrase	CBG34131.1		CDS
426122	TGGCGGTGC.GCGTTTACA	1	OnProtein	L_Q	CAG_CTG	771	EcoETEC_H10407	2679853	309702648		ETEC_2473	mrfC		putative outer membrane fimbrial usher protein	CBJ01977.1		CDS
426617	TGGTGTGCG.CAGTGATAA	1	OnProtein	D_G	GAC_GGC	226	Eco042	1525599	284921212		EC042_1455	abgA		aminobenzoyl-glutamate utilization protein A	CBG34278.1		CDS
429464	TTGACCGTG.ATTTATCAA	1	OnProtein	E_G	GAA_GGA	441	Eco042	2537673	284922160		EC042_2409	rtn		putative signal transduction protein	CBG35242.1		CDS
